# Supplementary material for: Targeted protein degradation in mycobacteria uncovers antibacterial effects and potentiates antibiotic efficacy
Source: Nat Commun. 2024 May 14;15:4065. doi: 10.1038/s41467-024-48506-8 (PMC11094019; doi:10.1038/s41467-024-48506-8)
Supplement: Supplementary file 5 — Supplementary Dataset 2 [file 41467_2024_48506_MOESM5_ESM.xlsx]

## Sheet: Training_Set
Supplementary Data File 2 | Complete list of sequence and structural features of the proteins used for model training and validation.
Descriptions of features are listed in Supplementary Table 1. Related to Fig. 4.
Num_ID	Substrate	Locus	Deg constant	log2(Deg constant)	T0-	T0+	T0	T3	T6	T9	T12	Mtb_ortholog	avg_plddt	min_plddt	max_plddt	percent_disorder	num_res_below_50	max_disorder_len	num_stretches	total_residues	min_edge	max_edge	sasa_normalized	Full_BLOSUM1	Full_BLOSUM2	Full_BLOSUM3	Full_BLOSUM4	Full_BLOSUM5	Full_BLOSUM6	Full_BLOSUM7	Full_BLOSUM8	Full_BLOSUM9	Full_BLOSUM10	Full_PP1	Full_PP2	Full_PP3	Full_F1	Full_F2	Full_F3	Full_F4	Full_F5	Full_F6	Full_KF1	Full_KF2	Full_KF3	Full_KF4	Full_KF5	Full_KF6	Full_KF7
1	RbpA	MSMEG_3858	1.41422	0.500011	592.5	592.5	1	0.0129032	0.05	0.0529801	0.118343	Rv2050	88.4	39.52	96.98	1.8	2	0	0	114	0	0	12.91	0.321538	-0.201709	-0.170769	-0.124103	-0.0347863	0.110427	0.0113675	0.0216239	0.065812	-0.0246154	-0.00495726	-0.281453	0.00940171	-0.390701	0.085453	-0.134205	0.36947	0.158624	-0.0261197	-0.0992308	-0.113846	-0.109744	0.263162	-0.314359	-0.241795	0.115299
2	ManA	MSMEG_1836	0.542326	-0.882767	561	561	1.04688	0.172727	0.0625	0.104762	0.105263	Rv3255c	95.8	55.34	98.75	0	0	0	0	379	0	0	6.2	0.150079	-0.286755	-0.121794	-0.048153	-0.12905	0.0706596	0.084723	0.0164116	0.159208	0.0590237	-0.203404	-0.350317	-0.0365963	-0.227124	0.0781609	-0.183369	0.552095	0.238338	-0.172185	-0.179446	-0.317942	-0.158021	0.0140897	-0.236121	-0.419261	0.014934
3	AccD5	MSMEG_1813	0.438704	-1.18868	679.5	679.5	1	0.17	0.169872	0.157534	0.210191	Rv3280	95.6	33.09	98.94	1.8	10	0	1	542	1.7	3	6.59	0.141033	-0.276587	-0.0910886	0.0221402	-0.138542	0.140387	0.0787454	-0.00468635	0.152214	0.0537638	-0.183985	-0.37203	0.00607011	-0.252234	-0.032703	-0.199965	0.47326	0.0529797	-0.0985978	-0.0801845	-0.344225	0.050203	0.0676568	-0.120018	-0.303819	-0.0116605
4	MSMEG_2962	MSMEG_2962	0.191508	-2.38453	692	691.5	1.00613	0.397333	0.291005	0.290727	0.223844	Rv2586c	76.6	28.75	97.06	17.5	74	0	1	422	7.1	8.8	9.24	0.0613981	-0.350924	-0.0899526	-0.0281754	-0.0914929	0.219692	0.0956398	-0.133365	0.206896	0.0446682	-0.210995	-0.366066	0.0656161	-0.217365	0.0221327	-0.2004	0.571536	0.0391848	0.0325308	-0.153815	-0.389408	0.173649	0.0692891	-0.161209	-0.37519	-0.0125592
5	GlyS	MSMEG_4485	0.153636	-2.70241	680	679.5	1.0035	0.485714	0.346304	0.286232	0.325424	Rv2357c	92.9	49.84	98.81	0.2	1	0	0	461	0	0	6.2	0.201063	-0.150065	-0.124555	-0.0198698	-0.0765293	0.110672	0.0108026	-0.0125163	0.129414	-0.00817787	-0.056269	-0.29679	-0.00511931	-0.306536	0.00867028	-0.0977484	0.331959	0.0584425	-0.0470217	-0.0516486	-0.152148	-0.0249024	0.144642	-0.189696	-0.255922	-0.0302169
6	DprE1	MSMEG_6382	0.127516	-2.97125	616.5	616.5	1	0.480874	0.4	0.365854	0.391892	Rv3790	94.8	37.04	98.93	0.7	3	0	0	460	0	0	5.36	0.126261	-0.208355	-0.0434402	0.00115385	-0.115128	0.163825	0.116154	-0.0626068	0.107735	-0.00324786	-0.17703	-0.330128	0.0439744	-0.17547	-0.108429	-0.167767	0.43541	0.0945021	-0.0778098	0.017906	-0.289551	0.0167949	0.0248077	-0.131389	-0.305748	0.0115812
7	FabG	MSMEG_3150	0.103231	-3.27605	720	718.5	0.997275	0.503722	0.449495	0.458234	0.453052	Rv1483	94.2	44.14	98.96	1.6	4	0	0	255	0	0	7.49	0.178353	-0.324706	0.006	0.0102745	-0.0633725	0.249412	0.157569	0.0125882	0.233843	0.0618039	-0.242235	-0.400667	0.0830588	-0.249655	0.0172471	-0.320208	0.51971	-0.0481176	-0.0576863	-0.191098	-0.481569	0.037098	0.102	-0.23549	-0.228314	0.00137255
8	RplB	MSMEG_1439	0.0936052	-3.41727	686.5	684.5	0.993333	0.596215	0.501608	0.466463	0.442136	Rv0704	94.6	42.1	98.32	0.7	2	0	0	278	0	0	8.5	0.385827	-0.17759	-0.0398201	-0.0604317	-0.00359712	0.161799	0.26795	0.0192806	0.0552878	-0.00597122	-0.0901079	-0.309892	0.216187	-0.410475	-0.204953	-0.245378	0.382086	0.0512482	0.120363	0.132122	-0.258813	0.117374	0.291799	-0.105	-0.24259	0.134604
9	HemA	MSMEG_0952	0.0902365	-3.47014	627.5	625.5	0.98895	0.681081	0.522876	0.412121	0.466667	Rv0509	89.6	28.79	98.82	2.9	13	0	0	451	0	0	7.03	0.130111	-0.399401	-0.127339	-0.022949	-0.0428381	0.180111	0.112195	-0.00866962	0.259734	0.133415	-0.225787	-0.397517	0.0429712	-0.349889	0.183248	-0.275585	0.620035	0.044694	-0.001102	-0.327938	-0.45592	0.0549224	0.105144	-0.257251	-0.384257	-0.0857428
10	AtpG	MSMEG_4937	0.0859818	-3.53982	726.5	727.5	1.00525	0.71327	0.556872	0.501134	0.383408	Rv1309	89.9	39.79	98.82	1.6	5	0	0	307	0	0	7.76	0.193257	-0.310456	-0.132964	-0.0479805	-0.00397394	0.18355	0.0924756	-0.0316287	0.258371	0.0170358	-0.139609	-0.340586	0.0531596	-0.259648	0.164629	-0.199964	0.554997	0.068785	-0.0117134	-0.27013	-0.32443	-0.0374267	0.169446	-0.363192	-0.356612	0.0261238
11	RpoA	MSMEG_1524	0.0736654	-3.76287	749.5	750.5	1.00468	0.788913	0.600832	0.502058	0.464355	Rv3457c	85.3	36.2	97.65	4.6	16	0	0	350	0	0	8.34	0.205971	-0.311886	-0.1216	0.0137429	-0.1588	0.141514	0.00251429	-0.0526	0.1318	0.0254571	-0.106486	-0.384971	-0.0132	-0.315349	-0.0181857	-0.204323	0.507349	0.115071	-0.109034	-0.0632857	-0.321914	0.0276571	0.129857	-0.199057	-0.357257	-0.110343
12	AtpD	MSMEG_4936	0.0635822	-3.97523	682	683.5	1.01027	0.683386	0.607477	0.603125	0.549521	Rv1310	90.3	32.71	97.64	1.3	6	0	1	475	1.1	2.5	6.03	0.144211	-0.287053	-0.109558	-0.0258526	-0.125179	0.167453	0.0462105	-0.0194316	0.156568	0.0133895	-0.172168	-0.354968	-0.00810526	-0.227571	0.0358358	-0.189227	0.4988	0.0982968	-0.0930168	-0.142211	-0.318189	-0.0142316	0.0786105	-0.1708	-0.324842	0.0344632
13	TyrS	MSMEG_3758	0.0612816	-4.0284	785.5	785.5	1.00402	0.772994	0.649269	0.554435	0.555556	Rv1689	89.7	28.31	98.81	2.7	12	0	1	440	1.8	3.4	6.76	0.195318	-0.208273	-0.0509773	-0.0255455	-0.0720455	0.206591	0.0784545	-0.0409545	0.150409	0.0463864	-0.116659	-0.349432	0.0291591	-0.2684	-0.0169773	-0.204539	0.478732	0.0217273	-0.0727205	-0.0803864	-0.308955	-0.0101364	0.118091	-0.264455	-0.290955	0.0145909
14	RpsJ	MSMEG_1435	0.059021	-4.08263	714.5	714	0.997199	0.77635	0.689008	0.599476	0.51735	Rv0700	89	42.79	96.21	1	1	0	0	101	0	0	9.65	0.188812	-0.330594	-0.260792	-0.0256436	-0.0539604	0.019802	0.0381188	-0.069901	0.103663	0.00633663	-0.0727723	-0.289109	0.0785149	-0.348178	0.0908317	-0.0935644	0.329079	0.178683	0.149644	-0.11703	-0.155644	0.174752	0.222178	-0.0818812	-0.258119	-0.139208
15	MSMEG_3060	MSMEG_3060	0.0554765	-4.17198	625	629	1.0565	0.654639	0.617347	0.641509	0.631818	Rv1401	93.9	34.28	98.69	1.8	4	0	0	223	0	0	6.79	-0.268655	-0.419238	0.0330045	-0.092287	-0.033722	0.143632	0.242377	-0.0417937	0.284574	0.092287	-0.527578	-0.314484	0.0621076	0.0851211	0.179224	-0.1647	0.70222	0.133955	-0.0538565	-0.376099	-0.486996	-0.0194619	-0.31	-0.302691	-0.515426	0.112556
16	RpsD	MSMEG_1523	0.0537997	-4.21626	741.5	746	1.02683	0.814536	0.6875	0.626238	0.555556	Rv3458c	91.7	62.89	97.01	0	0	0	0	201	0	0	7.27	0.255075	-0.143483	-0.286866	-0.11	0.0217413	0.0960199	0.10194	0.0204478	0.127363	0.00348259	-0.00830846	-0.228209	0.0636318	-0.392985	0.0525721	-0.0263682	0.354318	0.106204	0.198289	-0.0554726	-0.0468159	0.141592	0.285622	-0.154975	-0.285572	0.112239
17	AtpA	MSMEG_4938	0.0480526	-4.37924	748	747.5	1.00237	0.752887	0.691932	0.660241	0.633867	Rv1308	91	33.86	98.92	3.6	20	16	2	548	96.2	100	6.89	0.192901	-0.303303	-0.113613	-0.0409124	-0.0981752	0.166916	0.0442336	0.0265511	0.21354	0.0494343	-0.157938	-0.377664	-0.00105839	-0.290619	0.0729051	-0.224031	0.532984	0.0670839	-0.0987974	-0.193303	-0.355274	-0.0255839	0.121642	-0.181661	-0.352719	-0.0155292
18	MSMEG_6154	MSMEG_6154	0.0465182	-4.42606	673	671.5	0.996324	0.86194	0.704641	0.618868	0.643123	Rv3645	79.8	28.83	97.75	8.2	46	0	1	563	0.9	2.1	8.46	-0.00309059	-0.345275	-0.0919893	-0.0275311	-0.1073	0.184547	0.137691	-0.0060746	0.180746	0.057016	-0.303126	-0.334849	0.015524	-0.130377	0.08554	-0.16141	0.61675	0.101446	-0.0491083	-0.219396	-0.376661	0.0510835	-0.0494316	-0.278845	-0.409378	0.027833
19	AtpH	MSMEG_4939	0.0435614	-4.52081	665	664.5	0.996124	0.744479	0.693694	0.697819	0.672727	Rv1307	90.6	56.66	98.65	0	0	0	0	445	0	0	8.48	0.187483	-0.398742	-0.168584	-0.0730337	-0.00959551	0.186607	0.0504719	-0.0223596	0.271551	0.0799551	-0.157573	-0.378697	0.0254831	-0.276402	0.261616	-0.238782	0.646503	0.0997708	-0.0405685	-0.391303	-0.395843	-0.0656854	0.159528	-0.335079	-0.431573	-0.0367865
20	HemC	MSMEG_0953	0.0435414	-4.52147	674	672.5	1	0.81791	0.721212	0.686047	0.63807	Rv0510	90.2	31.84	98.81	5	16	0	1	318	17.6	18.6	6.81	0.189403	-0.417925	-0.0386478	-0.0207233	-0.0761635	0.190597	0.0893082	0.0283962	0.178019	0.063522	-0.215723	-0.40478	0.0249057	-0.235594	0.071717	-0.316597	0.622651	0.094239	-0.10095	-0.207893	-0.468553	-0.0193082	0.0989308	-0.438711	-0.318333	0.03
21	PurM	MSMEG_5798	0.043495	-4.52301	763.5	764	1.00853	0.860619	0.728889	0.676339	0.626327	Rv0809	93	37.53	98.94	3.3	12	0	1	360	3.1	5	6.72	0.128028	-0.330361	-0.0316944	-0.00741667	-0.095	0.175083	0.109333	0.03825	0.175139	0.0696667	-0.241194	-0.386056	0.0309722	-0.238878	0.0365417	-0.275531	0.535914	0.0352778	-0.102928	-0.176139	-0.425389	-0.0105278	0.0466111	-0.227278	-0.299944	0.0356389
22	NrdE	MSMEG_2299	0.0428836	-4.54343	628.5	629.5	1.01081	0.79717	0.672727	0.660944	0.708955	Rv3051c	92.5	26.58	98.87	4.4	32	25	2	722	2.5	99.6	5.39	0.154589	-0.134986	-0.20136	0.0553683	-0.0603824	0.141289	0.00466006	-0.0423654	0.153938	-0.0343484	-0.0383711	-0.290892	-0.00269122	-0.217711	0.0439887	-0.042864	0.359819	0.00519263	-0.0373853	-0.0804533	-0.128584	0.0136402	0.140864	-0.121671	-0.315807	-0.0384419
23	MSMEG_6369	MSMEG_6369	0.0399004	-4.64745	640	640.5	1.01449	0.83004	0.774468	0.690566	0.654545	Rv3783	91.5	49.91	98.31	0.4	1	0	0	276	0	0	6.99	-0.22779	-0.236304	-0.189203	-0.0648551	-0.0757971	0.153551	0.105833	-0.0437681	0.10163	0.0588768	-0.307971	-0.201123	-0.00373188	0.0591159	0.161395	0.10033	0.483953	0.0685652	0.0488152	-0.241123	-0.137065	0.151957	-0.17058	-0.192029	-0.380181	0.0306522
24	Asd	MSMEG_6256	0.0378034	-4.72534	637	636.5	1.00926	0.857143	0.745536	0.724576	0.669261	Rv3708c	97.7	75.88	98.94	0	0	0	0	346	0	0	6.07	0.176012	-0.363468	-0.0760694	-0.0116474	-0.116647	0.167514	0.105983	0.0153468	0.163844	0.037341	-0.224624	-0.392486	0.0260983	-0.295017	-0.00993642	-0.263237	0.555801	0.107705	-0.0875029	-0.114653	-0.41711	0.0187283	0.0709538	-0.168931	-0.36922	-0.0160983
25	Ffh	MSMEG_2430	0.0363416	-4.78223	764	766	1.00877	0.819979	0.754098	0.719758	0.705305	Rv2916c	75.2	27.84	98.75	16.9	88	69	3	522	33.3	97.3	8.84	0.200977	-0.351839	-0.0603257	-0.0971073	-0.0857471	0.199272	0.146169	0.0575862	0.1741	0.019751	-0.251264	-0.379981	0.0604789	-0.248195	0.0423429	-0.272598	0.599623	0.0904138	-0.114755	-0.195728	-0.41977	-0.100077	0.0984483	-0.116303	-0.408161	0.168218
26	NadE	MSMEG_4617	0.0340665	-4.8755	664	665	1.00781	0.884375	0.808777	0.733333	0.676796	Rv2438c	95.8	37.81	98.94	0.7	5	0	1	680	81.3	82.4	5.39	0.135279	-0.212191	-0.0996029	-0.00557353	-0.0828971	0.126721	0.0876324	-0.0128971	0.163221	0.0328382	-0.158618	-0.320515	0.00180882	-0.219772	0.0226118	-0.154516	0.439584	0.110697	-0.0658309	-0.107044	-0.266426	-0.0195441	0.0504118	-0.244765	-0.288118	-0.0128235
27	MSMEG_3117	MSMEG_3117	0.0311324	-5.00544	688	687.5	1.00629	0.873239	0.819945	0.793103	0.675676	Rv1456c	93.9	53.59	98.94	0	0	0	0	320	0	0	7.14	-0.223031	-0.488594	-0.0897187	-0.0529063	-0.0977187	0.137531	0.221438	-0.0765312	0.1805	0.142469	-0.471656	-0.333125	0.07425	-0.0699687	0.114619	-0.168972	0.661575	0.146	0.09265	-0.28225	-0.472406	0.259688	-0.19875	-0.146562	-0.436906	0.00553125
28	Gap	MSMEG_3084	0.0275725	-5.18063	710	710	1.00829	0.886427	0.811111	0.790634	0.742268	Rv1436	97.8	87.18	98.9	0	0	0	0	340	0	0	5.88	0.159118	-0.343647	-0.0547059	0.0311765	-0.124618	0.202941	0.0490294	-0.0407941	0.130765	0.0235588	-0.174176	-0.401029	0.0374412	-0.236297	-0.0260029	-0.224829	0.566368	0.00622353	-0.134394	-0.0932059	-0.396147	0.00973529	0.0836471	-0.150735	-0.426853	-0.0598529
29	SecA1	MSMEG_1881	0.0270667	-5.20734	757	757	1	0.898089	0.809917	0.773663	0.762183	Rv3240c	83.3	23.64	98.71	8.3	79	40	4	953	0.4	98.1	7.11	0.257671	-0.212172	-0.18765	-0.0490451	-0.0415635	0.15106	0.0456768	0.0267576	0.178951	0.0382162	-0.0682267	-0.323033	0.00206716	-0.362314	0.143431	-0.149298	0.447428	0.0532791	-0.0500724	-0.217177	-0.216779	-0.0705456	0.21553	-0.227629	-0.304145	0.0341868
30	FolP	MSMEG_6103	0.0257216	-5.28087	712	711	1	0.896277	0.833773	0.791667	0.758621	Rv3608c	90.6	37.03	98.69	2.8	8	0	1	285	11.2	13.3	6.79	0.136807	-0.372772	0.0137544	-0.0309123	-0.157368	0.143298	0.165895	-0.00940351	0.198632	0.136772	-0.300912	-0.419088	0.0486667	-0.281214	-0.0208526	-0.321705	0.570375	0.112158	-0.115389	-0.162211	-0.515158	0.0181053	0.00877193	-0.181965	-0.316316	-0.0958596
31	PyrG	MSMEG_3746	0.0256853	-5.28291	756	755	1	0.910638	0.845977	0.784091	0.75378	Rv1699	90.5	28.24	98.87	8	47	0	1	590	75.6	76.6	6.33	0.17761	-0.274102	-0.108966	-0.00555932	-0.116322	0.083678	0.0799661	-0.00550847	0.154559	0.0397458	-0.160525	-0.351983	0.0124746	-0.288147	0.00277966	-0.199837	0.453993	0.154076	-0.0710288	-0.0913898	-0.305881	-0.00564407	0.0851186	-0.174983	-0.313475	-0.0490169
32	MSMEG_3045	MSMEG_3045	0.0249137	-5.32692	715.5	714	0.997207	0.879795	0.838961	0.79064	0.776413	Rv1382	92.1	41.34	98.31	1.2	2	0	0	166	0	0	7.93	-0.0279518	-0.351386	-0.136807	-0.100783	-0.101867	0.155602	0.146747	-0.0133735	0.0900602	0.0757229	-0.296145	-0.280602	0.038253	-0.164855	0.0903675	-0.0853193	0.566602	0.137657	0.0571687	-0.193795	-0.280361	0.15006	-0.0272289	-0.253855	-0.378012	0.0534337
33	TatC	MSMEG_3886	0.0244101	-5.35638	702.5	702	1.00576	0.910995	0.859694	0.807229	0.750562	Rv2093c	76	44.38	95.38	6.3	20	0	1	317	6.6	7.3	9.92	-0.112303	-0.308991	-0.108644	-0.0149527	-0.0898423	0.158927	0.124826	-0.0220505	0.14123	-0.0284543	-0.323659	-0.275394	0.0136593	-0.0181167	0.0813091	-0.0667666	0.551801	0.129416	-0.023776	-0.171861	-0.275394	0.0333754	-0.136909	-0.23653	-0.432429	0.0702208
34	MSMEG_3750	MSMEG_3750	0.0222691	-5.48881	715	716	1.01344	0.93674	0.861728	0.813896	0.776224	Rv1695	88.4	39.25	98.81	5.2	16	0	1	307	17.6	18.2	7.06	0.092443	-0.356059	-0.0607166	-0.0215961	-0.11684	0.167166	0.103713	0.0577199	0.136645	0.0798046	-0.261433	-0.362834	0.00788274	-0.315811	0.0565635	-0.239274	0.544577	0.0672443	-0.0427492	-0.173616	-0.390847	0.0659283	0.029772	-0.297394	-0.307394	-0.01
35	SerA	MSMEG_2378	0.0219088	-5.51235	732.5	729.75	0.991049	0.929062	0.887255	0.792857	0.787671	Rv2996c	89.4	41.12	98.94	0.8	4	0	0	528	0	0	6.68	0.118636	-0.42786	-0.0580871	-0.005625	-0.121667	0.187064	0.107178	-0.00738636	0.225814	0.0956818	-0.272538	-0.424242	0.0302083	-0.282348	0.086358	-0.292114	0.681614	0.0749867	-0.104331	-0.25089	-0.507955	0.00626894	0.0390341	-0.243428	-0.46661	-0.0894508
36	Ppa	MSMEG_6114	0.0200671	-5.63903	718	718	1.00551	0.910843	0.862233	0.828261	0.814103	Rv3628	96.4	58.88	98.94	0	0	0	0	162	0	0	6.61	0.210802	-0.119506	-0.113148	-0.00148148	-0.166049	0.0792593	-0.0340741	0.0614815	0.153272	-0.0317901	-0.0776543	-0.323025	-0.0768519	-0.345525	0.0151111	-0.121944	0.339284	0.0859259	-0.180247	-0.0689506	-0.164012	-0.158148	0.108272	-0.128827	-0.286667	-0.0208642
37	MSMEG_3072	MSMEG_3072	0.0181658	-5.78264	767	765.5	0.997826	0.935345	0.886878	0.837054	0.82265	Rv1415	87.4	30.28	98.94	5.9	26	0	0	439	0	0	6.88	0.210592	-0.266128	-0.0920957	0.0151708	-0.0832346	0.152733	0.0536674	0.0816173	0.13779	0.0461503	-0.134442	-0.359112	0.0133485	-0.305877	0.0397267	-0.216845	0.4502	0.00129157	-0.0814465	-0.129066	-0.314624	-0.0248519	0.143098	-0.25385	-0.257927	-0.0246469
38	HisS	MSMEG_2976	0.00932315	-6.74497	770	769	1	0.974414	0.941038	0.904429	0.907658	Rv2580c	93.5	40.88	98.88	0.5	2	0	0	426	0	0	6.74	0.175423	-0.263427	-0.0487324	-0.030939	-0.110962	0.182465	0.116244	0.0770423	0.189249	0.00938967	-0.201385	-0.361502	0.024061	-0.274725	-0.0267981	-0.226714	0.568359	0.0406761	-0.0895704	-0.0864085	-0.362582	-0.0398826	0.0900704	-0.259484	-0.386197	0.0843192
39	InhA	MSMEG_3151	0.00817759	-6.93411	765.5	764.5	1	0.970179	0.954447	0.913793	0.918534	Rv1484	96.3	53.7	98.97	0	0	0	0	269	0	0	6.44	0.0983643	-0.325353	-0.0471004	-0.0421933	-0.123569	0.181524	0.123457	-0.00840149	0.143494	0.0545353	-0.259665	-0.371004	0.0343866	-0.152558	-0.0102788	-0.219978	0.538792	0.0888773	-0.147457	-0.12974	-0.397286	-0.030632	-0.00639405	-0.120706	-0.346059	0.0204833
40	ProB	MSMEG_4621	0.0076177	-7.03643	746	746.5	1.00922	0.967136	0.926887	0.922717	0.938731	Rv2439c	91	40.18	98.77	1.1	4	0	0	370	0	0	6.58	0.159676	-0.381919	-0.0469459	0.00391892	-0.0627568	0.208108	0.143811	-0.0254054	0.218405	0.0736757	-0.230595	-0.398595	0.0868649	-0.278462	0.0589	-0.293395	0.606892	0.0381946	-0.0259189	-0.20527	-0.473162	0.0357297	0.0936216	-0.276405	-0.376757	-0.101865
41	PrfB	MSMEG_2086	0.00755813	-7.04776	772	771	1.00206	0.957806	0.948827	0.934021	0.92233	Rv3105c	88.4	40.75	97.8	1.4	5	0	0	368	0	0	7.6	0.283424	-0.227609	-0.163641	-0.0388859	-0.072337	0.148587	-0.0431793	-0.00717391	0.157908	0.0481522	-0.0104891	-0.346332	-0.0348913	-0.391837	0.102394	-0.167761	0.410152	0.052087	-0.0693886	-0.160299	-0.222147	-0.04625	0.233832	-0.286304	-0.249103	-0.0830163
42	RpiB	MSMEG_4684	0.00742746	-7.07292	776	770	0.979123	0.962814	0.939638	0.934363	0.928295	Rv2465c	97.9	72.44	98.94	0	0	0	0	159	0	0	7.23	0.216289	-0.225975	-0.00949686	0.0461635	-0.0909434	0.112893	0.126604	0.0110063	0.244088	0.091195	-0.189434	-0.39	0.018239	-0.207717	0.0433082	-0.270283	0.449019	0.0576352	-0.203547	-0.203711	-0.401824	-0.137358	0.0680503	-0.259497	-0.230126	-0.0403145
43	LpdA	MSMEG_0903	0.00741765	-7.07482	752	750.5	0.997674	0.964361	0.947727	0.947248	0.913978	Rv0462	98.3	60.41	98.94	0	0	0	0	464	0	0	6.1	0.126078	-0.268276	-0.0684267	0.022069	-0.11	0.194914	0.108772	-0.00711207	0.183642	0.0396767	-0.213319	-0.377026	0.0326293	-0.21944	0.0211681	-0.217922	0.53403	0.00255388	-0.125254	-0.160884	-0.376293	-0.00991379	0.0563578	-0.100302	-0.36903	0.0570474
44	Tuf	MSMEG_1401	0.00654833	-7.25466	789.5	790	1.00768	0.972277	0.960474	0.950199	0.921456	Rv0685	92.7	45.59	98.65	0.3	1	0	0	396	0	0	5.81	0.209848	-0.280606	-0.179091	-0.0296717	-0.146919	0.130101	0.0231061	-0.0318182	0.122222	0.0508333	-0.111364	-0.350101	-0.0102525	-0.379003	0.0503056	-0.16947	0.417841	0.0947374	-0.0211818	-0.140758	-0.259268	0.0886869	0.18404	-0.0933081	-0.247753	-0.00868687
45	MSMEG_4943	MSMEG_4943	0.00601083	-7.37822	741	738	0.99022	0.87703	0.936471	0.984199	0.944568	Rv1303	54.7	38.12	69	27	40	25	2	148	10.8	60.8	11.63	-0.205068	-0.468581	-0.141284	0.00554054	-0.089527	0.218851	0.197095	-0.0502027	0.166486	0.0129054	-0.445068	-0.318784	0.0777027	0.0289122	0.169676	-0.132554	0.732345	0.117986	0.0323378	-0.318176	-0.428243	0.138176	-0.179392	-0.138446	-0.560473	0.0672973
46	TrxB	MSMEG_6933	0.00564647	-7.46844	784	774	0.963636	0.956967	0.947368	0.951613	0.950495	Rv3913	95.4	37.03	98.94	1.3	4	0	0	311	0	0	7.02	0.16746	-0.281093	-0.0663023	-0.00829582	-0.0923473	0.207042	0.0432476	-0.022926	0.213441	0.0665273	-0.153955	-0.38328	0.00620579	-0.275048	0.0502219	-0.253055	0.470498	-0.0191093	-0.0517653	-0.186302	-0.379614	0.0564952	0.134662	-0.223119	-0.209389	0.0282637
47	IlvC	MSMEG_2374	0.00509689	-7.61617	755	754.5	1.00442	0.991453	0.967672	0.964361	0.933071	Rv3001c	96.4	48.89	98.93	0.6	2	0	0	337	0	0	7.4	0.182967	-0.254481	-0.102226	-0.0154599	-0.121395	0.188665	0.0516024	0.0583976	0.177359	0.0384273	-0.168457	-0.370831	-0.00851632	-0.271045	0.0615579	-0.203849	0.505181	0.00837092	-0.153772	-0.185549	-0.331395	-0.0691988	0.105223	-0.12457	-0.335579	0.0322552
48	SucD	MSMEG_5524	0.00409217	-7.93292	811.5	811	1.00182	0.974227	0.962393	0.965116	0.961474	Rv0952	95.7	60.34	98.94	0	0	0	0	300	0	0	5.89	0.1632	-0.358733	-0.00143333	-0.00503333	-0.175133	0.2059	0.119933	-0.0314667	0.197867	0.0486	-0.250067	-0.427967	0.0637333	-0.211523	-0.0841667	-0.29508	0.563933	0.0202567	-0.147697	-0.0993667	-0.4851	0.0627	0.0732667	-0.0654667	-0.332167	0.000766667
49	MSMEG_3144	MSMEG_3144	0.00369154	-8.08156	749.5	747.5	0.995305	0.903153	0.930283	0.98768	0.987854	Rv1476	90	40.03	98.88	1.5	3	0	0	200	0	0	9.02	0.13845	-0.44275	-0.0341	-0.03805	-0.1836	0.0628	0.0801	-0.0374	0.22005	0.0831	-0.2805	-0.42545	-0.01165	-0.264375	-0.00285	-0.29973	0.54222	0.231745	-0.14939	-0.15675	-0.48765	-0.00825	0.00455	-0.1954	-0.3251	-0.10675
50	MraW	MSMEG_4235	0.00352757	-8.14711	781.5	780	0.997959	0.97921	0.966874	0.967	0.96875	Rv2165c	84.6	22.21	98.88	15.3	57	0	1	373	14.2	16.1	7.98	0.200736	-0.329356	-0.111963	-0.0601227	-0.0715337	0.110307	0.116871	-0.0167791	0.162945	0.000184049	-0.172055	-0.332393	0.0453067	-0.246288	0.0459601	-0.203466	0.523847	0.197353	-0.0188221	-0.135307	-0.312945	-0.0285583	0.127883	-0.333865	-0.336135	0.0621472
51	EttA	MSMEG_4700	0.00300074	-8.38047	765	767	1.00873	0.972332	0.978	0.975806	0.969697	Rv2477c	86.4	25.3	96.69	1.4	8	0	0	557	0	0	6.38	0.232352	-0.209174	-0.150377	-0.0596768	-0.075781	0.146014	0.0120646	0.0180072	0.107504	0.00843806	-0.0733932	-0.321849	-0.0163375	-0.318824	0.0667145	-0.133549	0.443501	0.0783178	-0.102334	-0.127199	-0.198671	-0.0936445	0.162675	-0.178905	-0.34553	0.0753321
52	FolA	MSMEG_2671	0.0024137	-8.69454	765.5	762.5	0.991266	0.966316	0.982833	0.978615	0.97955	Rv2763c	96.5	87.94	98.75	0	0	0	0	154	0	0	7.21	0.136299	-0.265	-0.0344805	-0.107013	-0.0738961	0.112792	0.0412987	-0.0531818	0.124091	0.034026	-0.13974	-0.302857	0.0185714	-0.241682	-0.0116299	-0.15411	0.369383	0.131416	-0.0134805	-0.0548701	-0.242468	0.0301299	0.0751948	-0.366558	-0.176558	-0.0492857
53	PurC	MSMEG_5841	0.00217305	-8.84606	794	792.5	0.998058	0.982987	0.988571	0.980036	0.976619	Rv0780	95.4	58.95	98.86	0	0	0	0	299	0	0	6.15	0.157926	-0.210067	-0.0773579	0.0155518	-0.147492	0.106288	0.0326421	-0.00324415	0.145017	-0.0105351	-0.130903	-0.331371	-0.0213043	-0.224492	-0.0448361	-0.138716	0.430629	0.110502	-0.120054	-0.0258528	-0.248729	-0.0414047	0.0612375	-0.258629	-0.313746	-0.0741137
54	HemH	MSMEG_3152	0.0015127	-9.36866	706.5	705	1	1.00533	0.992	0.994911	0.972637	Rv1485	95.8	53.71	98.94	0	0	0	0	340	0	0	5.68	0.164382	-0.241647	-0.0468824	-0.0283824	-0.094	0.0617059	0.131382	0.0336176	0.208382	0.0488824	-0.216853	-0.340235	-0.0095	-0.249776	0.0169324	-0.208506	0.447403	0.184421	-0.133424	-0.125265	-0.325412	-0.115559	0.0165294	-0.302176	-0.281118	0.00614706
[truncated: 448 more columns]

## Sheet: Validation_set
Num_ID	Substrate	Locus	Deg constant	log2(Deg constant)	T0-	T0+	T0	T3	T6	T9	T12	Mtb_ortholog	avg_plddt	min_plddt	max_plddt	percent_disorder	num_res_below_50	max_disorder_len	num_stretches	total_residues	min_edge	max_edge	sasa_normalized	Full_BLOSUM1	Full_BLOSUM2	Full_BLOSUM3	Full_BLOSUM4	Full_BLOSUM5	Full_BLOSUM6	Full_BLOSUM7	Full_BLOSUM8	Full_BLOSUM9	Full_BLOSUM10	Full_PP1	Full_PP2	Full_PP3	Full_F1	Full_F2	Full_F3	Full_F4	Full_F5	Full_F6	Full_KF1	Full_KF2	Full_KF3	Full_KF4	Full_KF5	Full_KF6	Full_KF7
1	SufB	MSMEG_3122	0.32963	-1.60108	606	605.5	1.00725	0.256831	0.179012	0.190751	0.150838	Rv1461	82.1	26.83	98.88	11.3	54	34	2	477	5.7	28.5	5.9	0.178218	-0.204235	-0.110147	-0.00838574	-0.0836688	0.165535	0.0368553	-0.0415094	0.176688	0.0454507	-0.0979455	-0.344717	0.0116981	-0.288149	0.019522	-0.160748	0.403694	0.00966457	-0.0767945	-0.107233	-0.262453	0.0162474	0.126918	-0.141426	-0.261719	-0.0649266
2	MSMEG_6458	MSMEG_6458	0.208006	-2.2653	677	675	0.992857	0.353333	0.273649	0.253247	0.263158	Rv3858c	95.9	59.47	98.94	0	0	0	0	488	0	0	5.86	0.20834	-0.228053	-0.0663525	-0.0497336	-0.0940574	0.0931148	0.0895082	0.0257787	0.107971	0.0315574	-0.161762	-0.330779	0.0111885	-0.281699	-0.0198525	-0.198594	0.370449	0.132023	-0.083125	-0.0743648	-0.270676	-0.0506762	0.0931762	-0.146967	-0.21918	0.0844262
3	Rho	MSMEG_4954	0.179103	-2.48114	642	642	1.00952	0.485246	0.283154	0.261324	0.246711	Rv1297	70.3	24.78	98.56	35.4	235	160	3	664	4.7	41.6	10.85	0.445361	-0.265286	-0.0819729	-0.0873494	-0.0251054	0.176084	0.0839006	-0.000150602	0.180979	0.00576807	-0.025241	-0.382214	0.0759187	-0.449929	-0.0170738	-0.30714	0.466517	0.0932666	-0.0343976	-0.0766717	-0.33	-0.0681928	0.336642	-0.259955	-0.268404	0.0761596
4	MSMEG_3120	MSMEG_3120	0.147176	-2.76438	608	609	1.02817	0.430939	0.344828	0.362245	0.341121	Rv1459c	89.9	32.48	98.89	4.8	27	0	1	559	1.1	2.3	6.45	-0.151073	-0.348283	-0.0403757	-0.0972272	-0.0941682	0.155188	0.212254	-0.0601431	0.101771	0.0760465	-0.399839	-0.292254	0.057746	0.0380716	0.00626476	-0.11812	0.581945	0.181531	-0.0455009	-0.134383	-0.36102	0.0640608	-0.216011	-0.179302	-0.397603	0.0843828
5	RpoB	MSMEG_1367	0.0835523	-3.58118	642.5	643	1.01422	0.644531	0.539326	0.512635	0.452962	Rv0667	91.2	24.28	98.66	2.7	32	0	1	1169	1.6	2.2	6.7	0.223405	-0.267784	-0.131651	-0.0293328	-0.116766	0.157776	0.0232164	-0.0031651	0.117733	0.0276989	-0.105038	-0.353653	-0.00735672	-0.338799	0.0149042	-0.189048	0.436726	0.0814731	-0.074781	-0.0934132	-0.273516	0.0143713	0.155389	-0.170385	-0.270077	-0.0177331
6	GlmS	MSMEG_1568	0.0801585	-3.641	597	596.5	1.00833	0.73494	0.540881	0.491429	0.465969	Rv3436c	92.4	42.51	98.85	0.8	5	0	0	628	0	0	5.13	0.145334	-0.276783	-0.105111	0.0218312	-0.0886624	0.152038	0.0914013	0.00323248	0.200494	0.0545382	-0.182086	-0.357245	0.0151752	-0.239389	0.0868424	-0.196654	0.522672	0.0566131	-0.0810111	-0.203742	-0.343201	-0.023328	0.0821178	-0.257452	-0.340955	-0.0330573
7	PurH	MSMEG_5515	0.0693449	-3.85007	700	699.5	1.00307	0.763021	0.600529	0.542714	0.49642	Rv0957	95.6	35.88	98.94	1.3	7	0	1	527	39.5	40	6.9	0.164099	-0.317002	-0.0238899	-0.00643264	-0.0926565	0.13019	0.124763	-0.0203985	0.253264	0.0888994	-0.22962	-0.399848	0.0428843	-0.292493	0.0455598	-0.284814	0.528247	0.0804137	-0.105431	-0.202353	-0.444004	-0.0377609	0.0583491	-0.196774	-0.340455	-0.0762808
8	MSMEG_6366	MSMEG_6366	0.0667974	-3.90406	668.5	667.5	1	0.697368	0.575251	0.557927	0.56546	Rv3781	87.5	36.5	98.44	6.7	18	0	1	269	16	17.5	7.64	0.120706	-0.287175	-0.133123	-0.0267658	-0.0633457	0.236208	0.0813383	0.00944238	0.153086	0.0305204	-0.171859	-0.33	0.0394424	-0.210219	0.099316	-0.173985	0.516115	0.00671375	-0.0168067	-0.200632	-0.304944	0.0547584	0.107584	-0.239033	-0.290112	0.0214498
9	AroC	MSMEG_3030	0.0285807	-5.12882	702.5	701	0.996979	0.914508	0.823848	0.764249	0.729064	Rv2540c	95.7	37.21	98.95	0.5	2	0	0	399	0	0	6.73	0.215313	-0.335589	-0.0247619	-0.0626316	-0.0906767	0.170551	0.153108	0.0212531	0.222381	0.0717043	-0.228246	-0.393459	0.0600752	-0.299135	0.0152281	-0.309195	0.54305	0.0976967	-0.0974962	-0.165213	-0.446792	-0.0446366	0.101153	-0.248997	-0.289123	-0.00909774
10	PurB	MSMEG_5847	0.0224606	-5.47646	718.5	719.5	1.01102	0.918919	0.867925	0.811937	0.776087	Rv0777	94.6	52.84	98.94	0	0	0	0	474	0	0	6.34	0.108122	-0.299388	-0.154072	-0.0301055	-0.0555274	0.163882	0.0973418	0.0242405	0.225886	0.077616	-0.207025	-0.337975	0.00883966	-0.284696	0.18742	-0.181751	0.536203	0.0597679	-0.0196414	-0.30403	-0.329219	-0.00206751	0.0833122	-0.254156	-0.338207	-0.0035654
11	MurC	MSMEG_4226	0.0213357	-5.55059	760	760	1.00448	0.9	0.850211	0.831325	0.797642	Rv2152c	93.1	33.7	98.88	1.7	8	0	0	482	0	0	5.77	0.129461	-0.337469	-0.00246888	0.0302697	-0.115207	0.201929	0.179523	-0.0370332	0.207967	0.0974274	-0.270124	-0.416411	0.0706017	-0.232944	-0.0273963	-0.322925	0.590942	0.0483008	-0.0904129	-0.142739	-0.510041	0.0407054	0.0271369	-0.197988	-0.330934	-0.038278
12	CysS	MSMEG_6074	0.0212516	-5.55629	682.5	682	1.00344	0.908587	0.851312	0.826331	0.8	Rv3580c	91.2	32.13	98.9	3.8	18	0	1	477	2.3	3.8	6.42	0.171866	-0.17522	-0.0128512	-0.0262055	-0.0617191	0.136499	0.0997484	0.0243816	0.185493	0.0634801	-0.160314	-0.333312	0.0253459	-0.217784	0.0152055	-0.193774	0.4097	0.0371887	-0.123346	-0.126247	-0.299874	-0.108763	0.0557023	-0.263606	-0.244612	-0.0368344
13	TrpA	MSMEG_3221	0.00891447	-6.80964	723	720	0.989247	0.923469	0.931034	0.924812	0.919568	Rv1613	92	29.55	98.88	4.6	12	0	1	262	71	73.7	6.34	0.140153	-0.388282	0.0249237	-0.014542	-0.120229	0.202901	0.124924	-0.016145	0.240611	0.0729389	-0.260496	-0.424504	0.0516412	-0.271294	-0.0294504	-0.331095	0.592893	0.0452328	-0.10458	-0.129542	-0.517443	0.0358397	0.0431679	-0.305382	-0.317557	-0.0962214
14	MSMEG_3209	MSMEG_3209	0.00860795	-6.86011	727	726	1	0.930864	0.924242	0.915254	0.934884	Rv1603	93.1	31.17	98.94	5	13	0	1	258	4.7	7.4	6.45	0.186899	-0.329961	0.100078	-0.0192248	-0.0901163	0.282209	0.116163	0.0586047	0.218488	0.0917442	-0.239961	-0.439302	0.044186	-0.266523	-0.0337519	-0.363287	0.656217	-0.0876744	-0.16843	-0.147519	-0.545736	-0.0510853	0.067907	-0.383062	-0.35938	0.0337984
15	AtpB	MSMEG_4942	0.00770547	-7.0199	629.5	630.5	1.02162	0.911215	0.938389	0.952381	0.923077	Rv1304	48.3	22.58	78.56	63.5	160	90	2	252	27.4	66.7	11.92	-0.253413	-0.272778	-0.138095	0.0409921	-0.15369	0.179683	0.138651	-0.00468254	0.170516	0.0478571	-0.409921	-0.274008	-0.0268651	0.0990794	0.142298	-0.00112302	0.56977	0.0539444	-0.0801786	-0.284841	-0.294405	0.0798016	-0.259087	-0.10254	-0.437857	-0.00452381
16	ArgS	MSMEG_4959	0.00434346	-7.84694	745.5	747.5	1.01439	0.970213	0.975309	0.966203	0.949612	Rv1292	94.4	77.13	98.89	0	0	0	0	550	0	0	6.03	0.157018	-0.263727	-0.0745636	0.0415091	-0.0870364	0.152091	0.0708182	0.000854545	0.1786	0.0565091	-0.159855	-0.368273	0.00932727	-0.235784	0.0329764	-0.203756	0.497727	0.0249673	-0.108402	-0.141109	-0.347327	-0.0296364	0.0775818	-0.260036	-0.3282	-0.0528727
17	Era	MSMEG_4493	0.00430912	-7.85839	746	745	1	0.957778	0.968182	0.962801	0.959831	Rv2364c	90.6	38.03	98.5	1	3	0	0	301	0	0	6.65	0.155083	-0.327209	-0.179967	-0.06701	-0.104452	0.12113	0.0393688	0.00438538	0.104352	0.0425914	-0.141661	-0.326246	0.00827243	-0.29989	0.0511462	-0.137701	0.488734	0.118688	0.0189369	-0.124751	-0.25402	0.106246	0.141661	-0.180532	-0.333588	0.0294352
18	GltX	MSMEG_2383	0.00379452	-8.04187	760	759	1	0.972516	0.978214	0.964876	0.960474	Rv2992c	96.4	36.76	98.92	0.4	2	0	0	486	0	0	6.1	0.175844	-0.227757	-0.112469	-0.0325514	-0.094465	0.109671	0.056358	-0.00242798	0.17179	-0.0199383	-0.136667	-0.313436	-0.00866255	-0.265377	0.0738601	-0.132603	0.478002	0.144669	-0.100802	-0.142593	-0.231708	-0.128477	0.091358	-0.311975	-0.376728	-0.00592593
[truncated: 448 more columns]

## Sheet: 40_best_features
Num_ID	feature_name
1	Nterm30_flDPnn_mean
2	Nterm30_flDPnn>0.2_frac
3	flDPnn>0.2_count
4	flDPnn>0.5_count
5	Nterm15_flDPnn_mean
6	flDPnn>0.2_frac
7	flDPnn>0.5_frac
8	Cterm30_SV4
9	flDPnn_STD
10	Cterm15_SV4
11	Nterm15_flDPnn>0.2_frac
12	Nterm30_KF9
13	Nterm30_SVGER3
14	flDPnn_mean
15	Nterm30_BLOSUM4
16	Nterm30_ProtFP8
17	Nterm30_flDPnn_std
18	Nterm30_BLOSUM5
19	Nterm30_SVGER8
20	Nterm30_ST7
21	Nterm30_SV4
22	Cterm30_KF6
23	Full_BLOSUM5
24	Nterm30_VHSE1
25	Nterm30_ProtFP7
26	Cterm15_KF6
27	Nterm30_E1
28	Nterm30_SVGER11
29	Cterm15_T4
30	Nterm30_KF4
31	Nterm30_BLOSUM8
32	Cterm30_ProtFP5
33	Nterm30_Z1
34	Nterm30_ProtFP1
35	Cterm15_SVGER4
36	Nterm30_BLOSUM1
37	Nterm15_SVGER11
38	Cterm30_KF7
39	Cterm15_ProtFP5
40	Nterm30_pLDDT_std
