# Supplementary material for: Targeted protein degradation in mycobacteria uncovers antibacterial effects and potentiates antibiotic efficacy
Source: Nat Commun. 2024 May 14;15:4065. doi: 10.1038/s41467-024-48506-8 (PMC11094019; doi:10.1038/s41467-024-48506-8)
Supplement: Supplementary file 6 — Supplementary Dataset 3 [file 41467_2024_48506_MOESM6_ESM.xlsx]

## Sheet: Sheet1
Supplementary Data File 3 | Predicted degradation potential, gene essentially, and vulnerability of conserved Msm and Mtb proteins.
Related to Figs. 3, 4.
Msmeg locus tag	Mtb H37Rv locus tag	Gene name	Msm_VI	Msm_Ess_TnSeq	Msm_Ess_CRISPR	Mtb_VI	Mtb_Ess_TnSeq	Predicted Degradation Potential	Mtb_Ess_CRISPR	Msm_pro_length	Mtb_pro_length
MSMEG_4626	Rv2444c	rne	-2.527	Essential	Essential	-5.834	Essential	1.15413	Essential	1037	953
MSMEG_6365	Rv3780	Rv3780	-6.082	NonEssential	Essential	-3.439	Essential	0.164526	Essential	175	178
MSMEG_4217	Rv2145c	wag31	-8.176	Essential	Essential	-11.489	Essential	0.115084	Essential	272	260
MSMEG_3858	Rv2050	Rv2050	-4.199	NonEssential	NonEssential	-2.007	Essential	-0.264613	NonEssential	117	111
MSMEG_1344	Rv0638	secE1	-15.343	Essential	Essential	-15.489	Essential	-0.399011	Essential	144	161
MSMEG_6927	Rv3908	mutT4	-13.395	Essential	Essential	-6.089	NonEssential	-0.488983	Essential	297	248
MSMEG_4283	Rv2215	dlaT	-4.993	Essential	Essential	-4.484	NonEssential	-0.890148	Essential	585	553
MSMEG_4234	Rv2164c	Rv2164c	-3.022	Essential	Essential	-8.148	Essential	-1.03817	Essential	380	384
MSMEG_3217	Rv1609	trpE	-8.159	Essential	Essential	-6.357	Essential	-1.2801	Essential	524	516
MSMEG_1345	Rv0639	nusG	-10.458	Essential	Essential	-14.734	Essential	-1.42704	Essential	280	238
MSMEG_4233	Rv2163c	pbpB	-0.704	Essential	Essential	-5.089	Essential	-1.44781	Essential	648	679
MSMEG_6157	Rv3646c	topA	-1.234	Essential	Essential	-8.408	Essential	-1.53922	Essential	936	934
MSMEG_5431	Rv1015c	rplY	-3.588	NonEssential	Essential	-4.573	Essential	-1.77579	Essential	215	215
MSMEG_1441	Rv0706	rplV	-9.166	Essential	Essential	-16.282	Essential	-1.85454	Essential	153	197
MSMEG_2758	Rv2703	sigA	-6.493	Essential	Essential	-11.217	Essential	-2.01357	Essential	466	528
MSMEG_4954	Rv1297	rho	-2.457	Essential	Essential	-7.554	Essential	-2.0143	Essential	664	602
MSMEG_1365	Rv0652	rplL	-7.746	NonEssential	Essential	-11.775	Uncertain	-2.03909	Essential	130	130
MSMEG_6073	Rv3579c	Rv3579c	-4.5	NonEssential	Essential	-4.672	Essential	-2.04459	Essential	314	322
MSMEG_6929	Rv3910	Rv3910	-7.991	Essential	Essential	-5.42	Essential	-2.1313	Essential	1216	1184
MSMEG_1525	Rv3456c	rplQ	-10.238	NonEssential	Essential	-13.11	Essential	-2.18554	Essential	199	180
MSMEG_1472	Rv0721	rpsE	-10.934	Essential	Essential	-16.534	Essential	-2.42364	Essential	214	220
MSMEG_3105	Rv1451	ctaB	-3.576	NonEssential	Essential	-7.117	Essential	-2.42817	Essential	308	308
MSMEG_1831	Rv3260c	whiB2	-5.402	Essential	Essential	-7.373	Essential	-2.44478	Essential	129	89
MSMEG_5070	Rv1223	htrA	-2.597	NonEssential	Essential	-8.666	Essential	-2.44635	Essential	498	528
MSMEG_6917	Rv0041	leuS	-7.283	Essential	Essential	-8.704	Essential	-2.50264	Essential	953	969
MSMEG_6285	Rv3721c	dnaZX	-5.013	Essential	Essential	-7.704	Essential	-2.51817	Essential	665	578
MSMEG_4261	Rv2194	qcrC	-3.53	Essential	Essential	-8.69	Essential	-2.52479	Essential	268	280
MSMEG_6104	Rv3609c	folE	-5.023	Essential	Essential	-12.079	Essential	-2.61394	Essential	203	202
MSMEG_1813	Rv3280	accD5	-8.439	Essential	Essential	-11.013	Essential	-2.63532	Essential	542	548
MSMEG_1467	Rv0716	rplE	-7.379	Essential	Essential	-16.489	Essential	-2.67055	Essential	187	187
MSMEG_2543	Rv2881c	cdsA	-5.415	Essential	Essential	-4.446	Essential	-2.68072	Essential	292	306
MSMEG_3778	Rv1649	pheS	-8.69	Essential	Essential	-9.865	Essential	-2.69914	Essential	356	341
MSMEG_1523	Rv3458c	rpsD	-7.971	Essential	Essential	-11.924	Essential	-2.71836	Essential	201	201
MSMEG_4219	Rv2147c	Rv2147c	-10.537	Essential	Essential	-9.198	Essential	-2.80275	Essential	214	241
MSMEG_1521	Rv3460c	rpsM	-8.007	Essential	Essential	-10.33	Essential	-2.86189	Essential	124	124
MSMEG_3741	Rv1710	scpB	-4.08	NonEssential	Essential	-7.061	NonEssential	-2.90503	Essential	276	231
MSMEG_3027	Rv2553c	Rv2553c	-3.998	NonEssential	Essential	-4.095	NonEssential	-2.95649	Essential	414	417
MSMEG_4940	Rv1306	atpF	-8.527	NonEssential	Essential	-8.713	Essential	-3.00474	Essential	170	171
MSMEG_2410	Rv2969c	Rv2969c	-7.565	Essential	Essential	-9.296	Essential	-3.0138	Essential	242	255
MSMEG_0969	Rv0524	hemL	-4.477	Essential	Essential	-6.249	Essential	-3.05899	Essential	451	462
MSMEG_5223	Rv1111c	Rv1111c	-5.758	Essential	Essential	-8.244	Essential	-3.08579	Essential	368	327
MSMEG_5252	Rv1092c	coaA	-1.206	Essential	Essential	-2.786	Essential	-3.10216	Essential	312	312
MSMEG_3122	Rv1461	Rv1461	-4.942	Essential	Essential	-7.788	Essential	-3.19271	Essential	477	846
MSMEG_6382	Rv3790	dprE1	-6.374	Essential	Essential	-9.417	Essential	-3.21589	Essential	468	461
MSMEG_4937	Rv1309	atpG	-7.456	NonEssential	Essential	-9.292	Essential	-3.27066	Essential	307	305
MSMEG_3123	Rv1462	Rv1462	-4.362	Essential	Essential	-7.604	Essential	-3.29834	Essential	403	397
MSMEG_4228	Rv2154c	ftsW	-6.873	Essential	Essential	-7.854	Essential	-3.31299	Essential	568	524
MSMEG_3143	Rv1475c	acn	-3.623	Essential	Essential	-2.181	Essential	-3.32047	Essential	943	943
MSMEG_5414	Rv1025	Rv1025	-3.932	Essential	Essential	-5.717	Essential	-3.32298	Essential	389	155
MSMEG_6094	Rv3598c	lysS	-6.095	Essential	Essential	-10.743	Essential	-3.38444	Essential	507	505
MSMEG_3738	Rv1713	engA	-6.678	Essential	Essential	-6.571	Essential	-3.39444	Essential	471	463
MSMEG_1439	Rv0704	rplB	-9.503	Essential	Essential	-14.844	Essential	-3.39762	Essential	278	280
MSMEG_3178	Rv1547	dnaE1	-5.781	Essential	Essential	-11.916	Essential	-3.48617	Essential	1184	1184
MSMEG_1443	Rv0708	rplP	-9.273	Essential	Essential	-12.816	Essential	-3.50635	Essential	138	138
MSMEG_4958	Rv1293	lysA	-9.889	Essential	Essential	-6.171	Essential	-3.50673	Essential	474	447
MSMEG_1346	Rv0640	rplK	-9.555	Essential	Essential	-17.953	NonEssential	-3.55124	Essential	142	142
MSMEG_0954	Rv0511	hemD	-4.757	Essential	Essential	-8.928	Essential	-3.55392	Essential	610	565
MSMEG_3793	Rv1641	infC	-9.233	Essential	Essential	-10.537	Essential	-3.56186	Essential	206	201
MSMEG_0030	Rv0015c	pknA	-4.247	Essential	Essential	-7.402	Essential	-3.56319	Essential	419	431
MSMEG_6286	Rv3722c	Rv3722c	-4.854	Essential	Essential	-8.051	Essential	-3.56775	Essential	428	435
MSMEG_0956	Rv0512	hemB	-3.506	Essential	Essential	-6.628	Essential	-3.64343	Essential	326	329
MSMEG_3652	Rv1822	pgsA2	-4.341	Essential	Essential	-4.905	Essential	-3.64354	Essential	196	209
MSMEG_2424	Rv2921c	ftsY	-7.139	NonEssential	Essential	-9.527	Essential	-3.65188	Essential	491	422
MSMEG_1364	Rv0651	rplJ	-10.602	NonEssential	Essential	-14.022	Essential	-3.74531	Essential	175	178
MSMEG_3833	Rv1630	rpsA	-8.211	Essential	Essential	-9.356	Essential	-3.74835	Essential	479	481
MSMEG_1437	Rv0702	rplD	-8.806	Essential	Essential	-11.699	Essential	-3.76105	Essential	215	223
MSMEG_1836	Rv3255c	manA	-2.418	Essential	Essential	-6.478	Essential	-3.76208	Essential	379	408
MSMEG_4262	Rv2195	qcrA	-3.844	Essential	Essential	-8.875	Essential	-3.78888	Essential	408	429
MSMEG_5824	Rv0803	purL	-7.086	Essential	Essential	-7.208	Essential	-3.79612	Essential	765	754
MSMEG_6458	Rv3858c	gltD	-0.576	NonEssential	Essential	-9.128	Essential	-3.80129	Essential	488	488
MSMEG_3051	Rv1389	gmk	-9.602	Essential	Essential	-9.721	Essential	-3.8048	Essential	200	208
MSMEG_2578	Rv2870c	dxr	-3.816	Essential	Essential	-7.048	Essential	-3.81231	Essential	398	413
MSMEG_4938	Rv1308	atpA	-8.674	NonEssential	Essential	-9.273	Essential	-3.8384	Essential	548	549
MSMEG_3028	Rv2552c	aroE	-4.021	NonEssential	Essential	-9.011	NonEssential	-3.83988	Essential	276	269
MSMEG_0028	Rv0014c	pknB	-0.174	Essential	Essential	-8.232	Essential	-3.91382	Essential	625	626
MSMEG_1807	Rv3285	accA3	-8.003	Essential	Essential	-13.378	Essential	-3.9652	Essential	598	600
MSMEG_1881	Rv3240c	secA1	-9.403	Essential	Essential	-10.803	Essential	-3.96536	Essential	953	949
MSMEG_4936	Rv1310	atpD	-7.515	NonEssential	Essential	-8.575	Essential	-3.96618	Essential	475	486
MSMEG_4258	Rv2192c	trpD	-8.753	NonEssential	Essential	-7.169	Essential	-3.96816	Essential	364	370
MSMEG_6391	Rv3799c	accD4	-7.576	Essential	Essential	-9.268	Essential	-3.98378	Essential	517	522
MSMEG_3150	Rv1483	fabG1	-9.715	Essential	Essential	-11.068	Essential	-3.99736	Essential	255	247
MSMEG_0033	Rv0018c	pstP	-0.69	NonEssential	Essential	-7.122	Essential	-4.05438	Essential	512	514
MSMEG_5240	Rv1098c	fum	-0.883	NonEssential	Essential	-5.204	Essential	-4.05492	Essential	468	474
MSMEG_0250	Rv0206c	mmpL3	-7.702	Essential	Essential	-11.013	Essential	-4.07286	Essential	1013	944
MSMEG_2931	Rv2614c	thrS	-9.018	Essential	Essential	-9.772	Essential	-4.07434	Essential	684	692
MSMEG_6554	Rv1348	irtA	-1.258	NonEssential	Essential	-4.742	Essential	-4.08966	Essential	860	859
MSMEG_0001	Rv0002	dnaN	-3.998	Essential	Essential	-5.254	Essential	-4.09601	Essential	397	402
MSMEG_4918	Rv1326c	glgB	-2.653	NonEssential	Essential	-11.661	Essential	-4.09926	Essential	736	731
MSMEG_2780	Rv2678c	hemE	-6.83	Essential	Essential	-9.285	Essential	-4.15265	Essential	353	357
MSMEG_3739	Rv1712	cmk	-6.32	Essential	Essential	-4.119	Essential	-4.1791	Essential	228	230
MSMEG_1347	Rv0641	rplA	-6.164	Essential	Essential	-11.658	Essential	-4.18215	Essential	235	235
MSMEG_2962	Rv2586c	secF	-3.307	Essential	Essential	-3.034	Essential	-4.23304	Essential	422	442
MSMEG_6935	Rv3915	Rv3915	-3.62	Essential	Essential	-4.492	Essential	-4.24823	Essential	396	406
MSMEG_6369	Rv3783	rfbD	-7.144	Essential	Essential	-6.062	Essential	-4.28897	Essential	276	280
MSMEG_4947	Rv1302	rfe	-7.314	Essential	Essential	-5.018	Essential	-4.2975	Essential	406	404
MSMEG_3205	Rv1599	hisD	-7.346	Essential	Essential	-7.969	Essential	-4.30079	Essential	445	438
MSMEG_4227	Rv2153c	murG	-10.938	Essential	Essential	-7.395	Essential	-4.30707	Essential	385	410
MSMEG_6403	Rv3808c	glfT2	-4.973	Essential	Essential	-12.751	Essential	-4.30961	Essential	646	637
MSMEG_6103	Rv3608c	folP1	-4.432	Essential	Essential	-6.382	Essential	-4.32255	Essential	285	280
MSMEG_1435	Rv0700	rpsJ	-6.559	NonEssential	NonEssential	-12.87	Essential	-4.35204	Essential	101	101
MSMEG_2690	Rv2748c	ftsK	-2.524	Essential	Essential	-7.877	Essential	-4.36637	Essential	926	883
MSMEG_2372	Rv3003c	ilvB1	-2.261	Essential	Essential	-5.103	Essential	-4.4115	Essential	618	618
MSMEG_1890	Rv3227	aroA	-7.559	Essential	Essential	-9.008	Essential	-4.41518	Essential	443	450
MSMEG_5517	Rv0955	Rv0955	-5.026	NonEssential	Essential	-2.19	NonEssential	-4.43461	Essential	487	455
MSMEG_4269	Rv2201	asnB	-0.781	Essential	Essential	-6.936	Essential	-4.45335	Essential	658	652
MSMEG_3769	Rv1659	argH	-4.535	Essential	Essential	-6.471	Essential	-4.46312	Essential	469	470
MSMEG_4286	Rv2218	lipA	-3.63	Essential	Essential	-5.037	Essential	-4.467	Essential	314	311
MSMEG_6074	Rv3580c	cysS1	-9.043	Essential	Essential	-10.964	Essential	-4.48512	Essential	477	469
MSMEG_2430	Rv2916c	ffh	-6.198	NonEssential	Essential	-10.202	Essential	-4.48957	Essential	522	525
MSMEG_0311	Rv0225	Rv0225	-0.06	Essential	Essential	-8.756	Essential	-4.49301	Essential	391	384
MSMEG_5426	Rv1018c	glmU	-0.011	Essential	Essential	-8.118	Essential	-4.50462	Essential	482	495
MSMEG_3220	Rv1612	trpB	-7.598	Essential	Essential	-6.865	Essential	-4.50513	Essential	425	410
MSMEG_2540	Rv2883c	pyrH	-3.243	Essential	Essential	-4.077	Essential	-4.50708	Essential	248	261
MSMEG_2684	Rv2753c	dapA	-3.665	Essential	Essential	-8.061	Essential	-4.50709	Essential	300	300
MSMEG_6091	Rv3596c	clpC1	-4.123	Essential	Essential	-10.569	Essential	-4.51677	Essential	848	848
MSMEG_3031	Rv2539c	aroK	-7.186	Essential	Essential	-10.164	Essential	-4.51817	Essential	244	176
MSMEG_6401	Rv3806c	ubiA	-7.328	Essential	Essential	-12.805	Essential	-4.52875	Essential	318	302
MSMEG_6389	Rv3795	embB	-3.496	Essential	Essential	-5.845	Essential	-4.53082	Essential	1082	1098
MSMEG_2441	Rv2903c	lepB	-2.864	Essential	Essential	-3.003	Essential	-4.53118	Essential	289	294
MSMEG_2648	Rv2794c	pptT	-5.255	NonEssential	Essential	-4.522	Essential	-4.56104	Essential	221	227
MSMEG_0973	Rv0528	Rv0528	-2.784	Essential	Essential	-5.718	Essential	-4.57539	Essential	549	529
MSMEG_6413	Rv3834c	serS	-8.765	Essential	Essential	-11.305	Essential	-4.57711	Essential	417	419
MSMEG_2416	Rv2927c	Rv2927c	-6.304	NonEssential	Essential	-9.681	Essential	-4.57781	Essential	245	245
MSMEG_0317	Rv0227c	Rv0227c	-9.654	Essential	Essential	-13.167	Essential	-4.57837	Essential	398	421
MSMEG_5248	Rv1094	desA2	-4.137	Essential	Essential	-6.05	Essential	-4.59778	Essential	275	275
MSMEG_1115	Rv0558	menH	-4.113	Essential	Essential	-4.93	Essential	-4.60586	Essential	229	234
MSMEG_4671	Rv2457c	clpX	-6.349	Essential	Essential	-6.615	Essential	-4.61048	Essential	426	426
MSMEG_5800	Rv0808	purF	-5.135	Essential	Essential	-7.635	Essential	-4.62013	Essential	511	527
MSMEG_6942	Rv3921c	Rv3921c	-6.589	Essential	Essential	-8.476	Essential	-4.62145	Essential	367	366
MSMEG_3746	Rv1699	pyrG	-4.961	Essential	Essential	-7.112	Essential	-4.63105	Essential	590	586
MSMEG_2365	Rv3011c	gatA	-8.344	Essential	Essential	-8.391	Essential	-4.63673	Essential	494	494
MSMEG_3003	Rv2572c	aspS	-10.217	Essential	Essential	-13.212	Essential	-4.64359	Essential	598	596
MSMEG_0953	Rv0510	hemC	-7.496	Essential	Essential	-7.912	Essential	-4.64749	Essential	318	309
MSMEG_5436	Rv1011	ispE	-5.676	NonEssential	Essential	-6.247	Essential	-4.65679	Essential	322	306
MSMEG_6947	Rv0001	dnaA	-7.616	Essential	Essential	-11.914	Essential	-4.66239	Essential	504	507
MSMEG_3060	Rv1401	Rv1401	-3.492	NonEssential	Essential	-4.24	NonEssential	-4.66341	Essential	223	200
MSMEG_3772	Rv1656	argF	-4.511	NonEssential	Essential	-0.937	Essential	-4.66798	Essential	307	307
MSMEG_3120	Rv1459c	Rv1459c	-1.216	Essential	Essential	-3.274	Essential	-4.67872	Essential	559	591
MSMEG_3042	Rv1379	pyrR	-8.09	NonEssential	Essential	-10.887	NonEssential	-4.69121	Essential	185	193
MSMEG_4956	Rv1295	thrC	-10.864	Essential	Essential	-9.982	Essential	-4.70461	Essential	360	360
MSMEG_4673	Rv2461c	clpP1	-3.501	Essential	Essential	-9.971	Essential	-4.71764	Essential	203	200
MSMEG_6366	Rv3781	rfbE	-7.014	Essential	Essential	-8.871	Essential	-4.72638	Essential	269	273
MSMEG_4437	Rv3043c	ctaD	-0.176	NonEssential	Essential	-10.316	Essential	-4.7689	Essential	583	573
MSMEG_6154	Rv3645	Rv3645	-4.774	NonEssential	Essential	-2.549	Essential	-4.76948	Essential	563	549
MSMEG_3886	Rv2093c	tatC	-4.113	Essential	Essential	-9.733	Essential	-4.77883	Essential	317	308
MSMEG_2411	Rv2968c	Rv2968c	-0.017	Essential	Essential	-7.686	Essential	-4.78201	Essential	210	210
MSMEG_6896	Rv0054	ssb	-6.151	Essential	Essential	-10.732	Essential	-4.78709	Essential	165	164
MSMEG_2670	Rv2764c	thyA	-3.576	Essential	Essential	-2.617	Essential	-4.78843	Essential	266	263
MSMEG_3043	Rv1380	pyrB	-8.351	NonEssential	Essential	-5.581	Essential	-4.79965	Essential	318	319
MSMEG_3061	Rv1402	priA	-1.697	Essential	Essential	-4.39	Essential	-4.82268	Essential	666	655
MSMEG_3169	Rv1536	ileS	-4.902	Essential	Essential	-7.285	Essential	-4.82414	Essential	1040	1041
MSMEG_3758	Rv1689	tyrS	-8.028	Essential	Essential	-9.774	Essential	-4.82844	Essential	440	424
MSMEG_2933	Rv2612c	pgsA1	-4.304	Essential	Essential	-7.017	Essential	-4.8321	Essential	222	217
MSMEG_5662	Rv0903c	prrA	-8.397	NonEssential	Essential	-10.959	Essential	-4.83391	Essential	236	236
MSMEG_3777	Rv1650	pheT	-8.555	Essential	Essential	-9.841	Essential	-4.83673	Essential	832	831
MSMEG_2519	Rv2890c	rpsB	-7.502	Essential	Essential	-11.477	Essential	-4.84152	Essential	291	287
MSMEG_4630	Rv2448c	valS	-7.08	Essential	Essential	-11.048	Essential	-4.84844	Essential	872	876
MSMEG_6276	Rv3712	Rv3712	-6.54	Essential	Essential	-5.811	Essential	-4.85655	Essential	407	413
MSMEG_6256	Rv3708c	asd	-2.726	Essential	Essential	-6.973	Essential	-4.86143	Essential	346	345
MSMEG_6182	Rv3669	Rv3669	-7.081	Essential	Essential	-8.135	NonEssential	-4.87753	Essential	169	172
MSMEG_2367	Rv3009c	gatB	-5.234	Essential	Essential	-6.05	Essential	-4.88727	Essential	503	509
MSMEG_3206	Rv1600	hisC1	-6.462	Essential	Essential	-7.494	Essential	-4.8908	Essential	379	380
MSMEG_2395	Rv2981c	ddlA	-5.236	Essential	Essential	-7.278	Essential	-4.89581	Essential	373	373
MSMEG_0928	Rv0482	murB	-9.098	Essential	Essential	-12.167	Essential	-4.92274	Essential	363	369
MSMEG_4485	Rv2357c	glyS	-8.552	Essential	Essential	-13.235	Essential	-4.92506	Essential	461	463
MSMEG_4490	Rv2361c	Rv2361c	-2.866	Essential	Essential	-10.993	Essential	-4.92578	Essential	293	296
MSMEG_5224	Rv1110	lytB2	-4.623	Essential	Essential	-9.422	Essential	-4.9464	Essential	314	335
MSMEG_4260	Rv2193	ctaE	-4.185	Essential	Essential	-8.948	Essential	-4.95043	Essential	203	203
MSMEG_0129	Rv0164	TB18.5	-4.754	NonEssential	Essential	-6.122	Essential	-4.98871	Essential	144	161
MSMEG_2934	Rv2611c	Rv2611c	-1.159	Essential	Essential	-7.73	Essential	-4.99231	Essential	304	316
MSMEG_4916	Rv1327c	glgE	-1.802	NonEssential	Essential	-8.952	Essential	-4.99619	Essential	692	701
MSMEG_2382	Rv2993c	Rv2993c	-9.379	NonEssential	Essential	-8.645	NonEssential	-5.00654	Essential	259	239
MSMEG_2580	Rv2868c	gcpE	-5.392	NonEssential	Essential	-7.22	Essential	-5.01368	Essential	388	387
MSMEG_1442	Rv0707	rpsC	-9.818	Essential	Essential	-14.65	Essential	-5.0297	Essential	275	274
MSMEG_3125	Rv1464	csd	-4.226	Essential	Essential	-5.383	Essential	-5.05426	Essential	414	417
MSMEG_3207	Rv1601	hisB	-7.708	Essential	Essential	-8.48	Essential	-5.06292	Essential	206	210
MSMEG_2437	Rv2907c	rimM	-1.83	Essential	Essential	-2.811	Essential	-5.06461	Essential	173	176
MSMEG_3646	Rv1828	Rv1828	-3.412	NonEssential	Essential	-8.023	Essential	-5.06892	Essential	254	247
MSMEG_2656	Rv2783c	gpsI	-3.117	Essential	Essential	-9.466	Essential	-5.09273	Essential	763	752
MSMEG_0006	Rv0006	gyrA	-2.17	Essential	Essential	-9.076	Essential	-5.12963	Essential	842	838
MSMEG_0988	Rv0534c	menA	-5.003	Essential	Essential	-5.845	Essential	-5.14448	Essential	289	292
MSMEG_5798	Rv0809	purM	-6.326	Essential	Essential	-8.34	Essential	-5.14811	Essential	360	364
MSMEG_1647	Rv3356c	folD	-6.385	NonEssential	Essential	-10.336	Essential	-5.15823	Essential	283	281
MSMEG_1610	Rv3396c	guaA	-5.657	Essential	Essential	-9.178	Essential	-5.16447	Essential	520	525
MSMEG_3208	Rv1602	hisH	-6.347	Essential	Essential	-7.914	Essential	-5.18716	Essential	205	206
MSMEG_3647	Rv1827	garA	-2.936	NonEssential	Essential	-10.949	Essential	-5.2009	Essential	143	162
MSMEG_0952	Rv0509	hemA	-9.101	Essential	Essential	-12.533	Essential	-5.20326	Essential	451	468
MSMEG_4959	Rv1292	argS	-11.602	Essential	Essential	-9.541	Essential	-5.20566	Essential	550	550
MSMEG_2083	Rv3137	Rv3137	-7.944	NonEssential	Essential	-6.643	Essential	-5.21808	Essential	260	260
MSMEG_3210	Rv1604	impA	-6.109	NonEssential	Essential	-7.499	NonEssential	-5.21979	Essential	276	270
MSMEG_3621	Rv1854c	ndh	-9.171	Essential	Essential	-1.691	Essential	-5.22212	Essential	457	463
MSMEG_6277	Rv3713	cobQ2	-0.731	Essential	Essential	-5.488	Essential	-5.22652	Essential	239	231
MSMEG_1470	Rv0719	rplF	-9.823	Essential	Essential	-17.254	Essential	-5.2449	Essential	179	179
MSMEG_1484	Rv0733	adk	-7.333	Essential	Essential	-7.741	NonEssential	-5.24952	Essential	181	181
MSMEG_2683	Rv2754c	thyX	-7.627	Essential	Essential	-4.915	Essential	-5.25479	Essential	250	250
MSMEG_4268	Rv2200c	ctaC	-3.89	Essential	Essential	-8.533	Essential	-5.26002	Essential	341	363
MSMEG_6367	Rv3782	glfT1	-4.992	Essential	Essential	-6.883	Essential	-5.27182	Essential	302	304
MSMEG_6077	Rv3583c	Rv3583c	-3.535	Essential	Essential	-9.946	Essential	-5.27705	Essential	162	162
MSMEG_6386	Rv3792	aftA	-5.295	Essential	Essential	-5.973	Essential	-5.27888	Essential	624	643
MSMEG_2628	Rv2839c	infB	-8.475	Essential	Essential	-10.453	Essential	-5.29137	Essential	610	900
MSMEG_2621	Rv2845c	proS	-7.243	Essential	Essential	-8.984	Essential	-5.29222	Essential	585	582
MSMEG_4180	Rv2121c	hisG	-9.583	Essential	Essential	-9.384	Essential	-5.29981	Essential	288	284
MSMEG_6385	Rv3791	dprE2	-0.615	NonEssential	Essential	-7.197	Essential	-5.29988	Essential	254	254
MSMEG_1657	Rv3336c	trpS	-7.622	Essential	Essential	-10.174	Essential	-5.3185	Essential	338	336
MSMEG_0971	Rv0526	Rv0526	-2.799	Essential	Essential	-5.95	Essential	-5.31885	Essential	217	216
MSMEG_3054	Rv1391	dfp	-2.272	Essential	Essential	-7.601	Essential	-5.31922	Essential	414	418
MSMEG_3211	Rv1605	hisF	-5.678	NonEssential	Essential	-6.642	Essential	-5.33099	Essential	261	267
MSMEG_3773	Rv1655	argD	-2.783	Essential	Essential	-3.595	Essential	-5.34142	Essential	390	400
MSMEG_4226	Rv2152c	murC	-8.682	Essential	Essential	-8.17	Essential	-5.34615	Essential	482	494
MSMEG_3145	Rv1477	ripA	-2.563	NonEssential	Essential	-5.701	Essential	-5.35187	Essential	497	472
MSMEG_5471	Rv0993	galU	-1.126	NonEssential	Essential	-8.601	Essential	-5.36221	Essential	298	306
MSMEG_3209	Rv1603	hisA	-5.184	Essential	Essential	-9.052	Essential	-5.36405	Essential	258	245
MSMEG_2782	Rv2676c	Rv2676c	-2.438	Essential	Essential	-8.96	Essential	-5.36804	Essential	231	231
MSMEG_1133	Rv0562	grcC1	-6.61	Essential	Essential	-7.53	Essential	-5.36961	Essential	329	335
MSMEG_3085	Rv1437	pgk	-3.788	Essential	Essential	-4.668	Essential	-5.37121	Essential	408	412
MSMEG_3030	Rv2540c	aroF	-9.054	Essential	Essential	-11.388	Essential	-5.37874	Essential	399	401
MSMEG_4935	Rv1311	atpC	-7.188	NonEssential	Essential	-11.881	Uncertain	-5.39281	Essential	121	121
MSMEG_3750	Rv1695	ppnK	-0.981	NonEssential	Essential	-6.01	Essential	-5.39345	Essential	307	307
MSMEG_6926	Rv3907c	pcnA	-6.444	Essential	Essential	-8.541	Essential	-5.39723	Essential	480	480
MSMEG_6257	Rv3709c	ask	-5.686	Essential	Essential	-9.551	Essential	-5.39975	Essential	421	421
MSMEG_1075	Rv0548c	menB	-3.967	Essential	Essential	-3.806	Essential	-5.4227	Essential	309	314
MSMEG_5773	Rv0824c	desA1	-5.229	Essential	Essential	-8.339	Essential	-5.43379	Essential	334	338
MSMEG_5525	Rv0951	sucC	-2.887	NonEssential	Essential	-4.624	Essential	-5.43454	Essential	387	387
MSMEG_1367	Rv0667	rpoB	-5.271	Essential	Essential	-9.567	Essential	-5.4381	Essential	1169	1172
MSMEG_0005	Rv0005	gyrB	-2.599	Essential	Essential	-11.389	Essential	-5.44733	Essential	675	675
MSMEG_2785	Rv2673	aftC	-3.572	Essential	Essential	-5.909	Essential	-5.47486	Essential	430	433
MSMEG_4493	Rv2364c	era	-1.231	Essential	Essential	-3.982	Essential	-5.48103	Essential	301	300
MSMEG_6418	Rv3838c	pheA	-5.389	NonEssential	Essential	-7.829	Essential	-5.48238	Essential	310	321
MSMEG_6387	Rv3793	embC	-1.259	Essential	Essential	-5.731	Essential	-5.4926	Essential	1074	1094
MSMEG_1469	Rv0718	rpsH	-7.964	Essential	Essential	-13.276	Essential	-5.49552	Essential	132	132
MSMEG_2961	Rv2587c	secD	-4.765	Essential	Essential	-2.798	Essential	-5.49864	Essential	620	573
MSMEG_5427	Rv1017c	prsA	-7.644	NonEssential	Essential	-8.269	Essential	-5.517	Essential	326	326
MSMEG_2299	Rv3051c	nrdE	0			-7.52	Essential	-5.5268	Essential	706	693
MSMEG_3025	Rv2555c	alaS	-10.372	Essential	Essential	-10.958	Essential	-5.53252	Essential	896	904
MSMEG_0880	Rv0440	groEL2	-5.426	Essential	Essential	-11.617	Essential	-5.54906	Essential	541	540
MSMEG_3081	Rv1423	whiA	-2.189	Essential	Essential	-3.526	Essential	-5.55122	Essential	321	325
MSMEG_4672	Rv2460c	clpP2	-5.475	Essential	Essential	-10.58	Essential	-5.5612	Essential	218	214
MSMEG_5684	Rv0884c	serC	-5.899	Essential	Essential	-11.131	Essential	-5.57784	Essential	370	376
MSMEG_2976	Rv2580c	hisS	-6.835	Essential	Essential	-11.98	Essential	-5.5852	Essential	426	423
MSMEG_4482	Rv2343c	dnaG	-6.114	Essential	Essential	-6.397	Essential	-5.5973	Essential	636	639
MSMEG_6330	Rv3754	tyrA	-8.054	Essential	Essential	-7.567	Essential	-5.5995	Essential	314	301
MSMEG_6904	Rv0046c	ino1	-3.34	Essential	Essential	-5.01	Essential	-5.60475	Essential	363	367
MSMEG_1399	Rv0683	rpsG	-9.883	Essential	Essential	-11.687	Essential	-5.60973	Essential	156	156
MSMEG_4222	Rv2150c	ftsZ	-9.785	Essential	Essential	-13.215	Essential	-5.62706	Essential	385	379
MSMEG_0943	Rv0500	proC	-6.576	NonEssential	Essential	-6.705	Essential	-5.64132	Essential	286	295
MSMEG_5831	Rv0788	purQ	-5.278	Essential	Essential	-5.688	Essential	-5.66217	Essential	224	224
MSMEG_3084	Rv1436	gap	-3.857	Essential	Essential	-8.621	Essential	-5.67964	Essential	340	339
MSMEG_3117	Rv1456c	Rv1456c	-3.125	NonEssential	Essential	-4.477	Essential	-5.70124	Essential	320	310
MSMEG_1401	Rv0685	tuf	-9.949	Essential	Essential	-11.721	Essential	-5.70399	Essential	396	396
MSMEG_3044	Rv1381	pyrC	-8.043	NonEssential	Essential	-5.974	Essential	-5.70577	Essential	444	430
MSMEG_4248	Rv2182c	Rv2182c	-2.855	Essential	Essential	-6.463	Essential	-5.72066	Essential	241	247
MSMEG_4229	Rv2155c	murD	-8.272	Essential	Essential	-5.543	Essential	-5.73875	Essential	493	486
MSMEG_6400	Rv3805c	aftB	-1.837	Essential	Essential	-4.217	Essential	-5.747	Essential	645	627
MSMEG_5524	Rv0952	sucD	-3.135	NonEssential	Essential	-4.91	Essential	-5.75251	Essential	300	303
MSMEG_3770	Rv1658	argG	-5.759	Essential	Essential	-7.437	Essential	-5.76107	Essential	399	398
MSMEG_3221	Rv1613	trpA	-7.779	Essential	Essential	-7.188	Essential	-5.77199	Essential	262	270
MSMEG_0974	Rv0529	ccsA	-3.681	Essential	Essential	-7.324	Essential	-5.77704	Essential	331	324
MSMEG_4232	Rv2158c	murE	-6.882	Essential	Essential	-6.728	Essential	-5.78663	Essential	520	535
MSMEG_2418	Rv2925c	rnc	-4.161	NonEssential	Essential	-5.033	Essential	-5.80518	Essential	230	240
MSMEG_3055	Rv1392	metK	-6.234	Essential	Essential	-8.169	Essential	-5.80831	Essential	399	403
MSMEG_2378	Rv2996c	serA1	-8.552	NonEssential	Essential	-10.82	Essential	-5.80995	Essential	528	528
MSMEG_1524	Rv3457c	rpoA	-9.624	Essential	Essential	-11.266	Essential	-5.81749	Essential	350	347
MSMEG_3046	Rv1383	carA	-8.462	Essential	Essential	-6.028	Essential	-5.82804	Essential	382	376
MSMEG_0759	Rv0357c	purA	-6.064	Essential	Essential	-8.885	Essential	-5.83291	Essential	431	432
MSMEG_2086	Rv3105c	prfB	-5.623	Essential	Essential	-8.413	Essential	-5.85099	Essential	368	378
MSMEG_4621	Rv2439c	proB	-6.685	Essential	Essential	-9.233	Essential	-5.87758	Essential	370	376
MSMEG_3103	Rv1449c	tkt	-3.009	Essential	Essential	-6.886	Essential	-5.88452	Essential	696	700
MSMEG_4932	Rv1315	murA	-6.205	NonEssential	Essential	-4.654	Essential	-5.89734	Essential	418	418
MSMEG_4230	Rv2156c	murX	-11.005	Essential	Essential	-8.526	Essential	-5.89905	Essential	359	359
MSMEG_1568	Rv3436c	glmS	-9.156	Essential	Essential	-8.478	Essential	-5.90454	Essential	628	624
MSMEG_4235	Rv2165c	Rv2165c	-5.124	NonEssential	Essential	-8.395	Essential	-5.91462	Essential	326	396
MSMEG_5415	Rv1023	eno	-6.319	Essential	Essential	-10.902	Essential	-5.92656	Essential	427	429
MSMEG_3219	Rv1611	trpC	-9.299	Essential	Essential	-6.056	Essential	-5.93446	Essential	272	272
MSMEG_2692	Rv2746c	pgsA3	-2.248	NonEssential	Essential	-2.005	Essential	-5.97767	Essential	201	209
MSMEG_6388	Rv3794	embA	-4.334	Essential	Essential	-6.452	Essential	-5.98016	Essential	1080	1094
MSMEG_3048	Rv1385	pyrF	-6.246	Essential	Essential	-7.577	Essential	-5.98969	Essential	276	274
MSMEG_4276	Rv2210c	ilvE	-3.373	Essential	Essential	-8.438	Essential	-6.0017	Essential	368	368
MSMEG_2776	Rv2682c	dxs1	-6.335	Essential	Essential	-11.293	Essential	-6.01186	Essential	638	638
MSMEG_3066	Rv1408	rpe	-3.961	Essential	Essential	-8.485	Essential	-6.01447	Essential	225	232
MSMEG_5852	Rv0772	purD	-5.765	Essential	Essential	-7.525	Essential	-6.0176	Essential	393	422
MSMEG_2383	Rv2992c	gltS	-7.955	Essential	Essential	-8.837	Essential	-6.02937	Essential	486	490
MSMEG_6404	Rv3809c	glf	-5.387	Essential	Essential	-13.407	Essential	-6.03395	Essential	412	399
MSMEG_1602	Rv3411c	guaB2	-8.595	Essential	Essential	-10.118	Essential	-6.04538	Essential	513	529
MSMEG_5515	Rv0957	purH	-5.454	Essential	Essential	-8.632	Essential	-6.04765	Essential	527	523
MSMEG_4253	Rv2188c	pimB	-2.374	Essential	Essential	-2.75	Essential	-6.07102	Essential	382	385
MSMEG_4955	Rv1296	thrB	-10.022	Essential	Essential	-6.224	Essential	-6.07624	Essential	317	316
MSMEG_5104	Rv1201c	dapD	-3.858	NonEssential	Essential	-3.194	Essential	-6.07965	Essential	314	317
MSMEG_6892	Rv0058	dnaB	-1.694	Essential	Essential	-8.982	Essential	-6.08583	Essential	1024	874
MSMEG_1512	Rv3464	rmlB	-7.161	Essential	Essential	-0.115	Essential	-6.09205	Essential	331	331
MSMEG_3033	Rv2538c	aroB	-4.93	Essential	Essential	-9.2	Essential	-6.14706	Essential	373	362
MSMEG_3072	Rv1415	ribA2	-6.954	Essential	Essential	-11.851	Essential	-6.15301	Essential	439	425
MSMEG_6393	Rv3801c	fadD32	-8.975	Essential	Essential	-12.037	Essential	-6.16227	Essential	630	637
MSMEG_4617	Rv2438c	nadE	-3.93	Essential	Essential	-5.544	Essential	-6.1644	Essential	680	679
MSMEG_1819	Rv3276c	purK	-9.517	Essential	Essential	-9.169	Essential	-6.16706	Essential	408	429
MSMEG_4702	Rv0102	Rv0102	-2.302	Essential	Essential	-3.353	Essential	-6.17849	Essential	666	661
MSMEG_6933	Rv3913	trxB2	-4.919	NonEssential	Essential	-7.059	Essential	-6.18573	Essential	311	335
MSMEG_5103	Rv1202	dapE	-5.918	Essential	Essential	-1.441	Essential	-6.20049	Essential	355	354
MSMEG_2653	Rv2786c	ribF	-5.449	Essential	Essential	-9.877	Essential	-6.27997	Essential	325	331
MSMEG_3776	Rv1652	argC	-5.157	Essential	Essential	-5.758	Essential	-6.29946	Essential	343	352
MSMEG_5516	Rv0956	purN	-5.366	NonEssential	Essential	-10.19	Essential	-6.306	Essential	203	215
MSMEG_1368	Rv0668	rpoC	-6.049	Essential	Essential	-9.785	Essential	-6.33336	Essential	1317	1316
MSMEG_1826	Rv3265c	wbbL1	-7.024	Essential	Essential	-5.902	Essential	-6.3571	Essential	289	301
MSMEG_4903	Rv1338	murI	-5.826	NonEssential	Essential	-8.142	Essential	-6.39701	Essential	277	271
MSMEG_3045	Rv1382	Rv1382	-10.452	NonEssential	Essential	-7.898	Essential	-6.41325	Essential	166	165
MSMEG_4943	Rv1303	Rv1303	-12.343	NonEssential	Essential	-12.365	NonEssential	-6.4186	Essential	148	161
MSMEG_4236	Rv2166c	Rv2166c	-14.578	NonEssential	Essential	-10.86	NonEssential	-6.42405	Essential	143	143
MSMEG_3151	Rv1484	inhA	-9.951	Essential	Essential	-9.913	Essential	-6.43893	Essential	269	269
MSMEG_1834	Rv3257c	pmmA	-7.672	Essential	Essential	-12.288	Essential	-6.47471	Essential	472	465
MSMEG_4623	Rv2440c	obg	-6.908	Essential	Essential	-9.302	Essential	-6.48137	Essential	485	479
MSMEG_1483	Rv0732	secY	-11.269	Essential	Essential	-13.654	Essential	-6.48754	Essential	441	441
MSMEG_4231	Rv2157c	murF	-9.242	Essential	Essential	-6.925	Essential	-6.50376	Essential	509	510
MSMEG_0826	Rv0423c	thiC	-0.621	NonEssential	Essential	-5.557	Essential	-6.50973	Essential	524	547
MSMEG_1925	Rv3215	entC	-5.432	Essential	Essential	-3.798	Essential	-6.51305	Essential	363	372
MSMEG_2625	Rv2841c	nusA	-4.256	NonEssential	Essential	-7.279	Essential	-6.56372	Essential	343	347
MSMEG_5847	Rv0777	purB	-8.254	Essential	Essential	-11.973	Essential	-6.59925	Essential	474	472
MSMEG_3124	Rv1463	Rv1463	-7.682	Essential	Essential	-9.298	Essential	-6.61706	Essential	257	266
MSMEG_4263	Rv2196	qcrB	-3.476	Essential	Essential	-7.745	Essential	-6.65056	Essential	546	549
MSMEG_2090	Rv3101c	ftsX	-2.124	NonEssential	Essential	-6.954	NonEssential	-6.65569	Essential	298	297
MSMEG_1109	Rv0555	menD	-5.487	Essential	Essential	-7.066	Essential	-6.67468	Essential	547	554
MSMEG_4684	Rv2465c	rpiB	-6.088	Essential	Essential	-4.875	Essential	-6.6797	Essential	159	162
MSMEG_4957	Rv1294	thrA	-11.355	Essential	Essential	-7.277	Essential	-6.73479	Essential	439	441
MSMEG_2374	Rv3001c	ilvC	-5.685	Essential	Essential	-4.944	Essential	-6.73527	Essential	337	333
MSMEG_3035	Rv2534c	efp	-4.738	NonEssential	Essential	-7.492	Essential	-6.74741	Essential	187	187
MSMEG_6928	Rv3909	Rv3909	-10.755	Essential	Essential	-5.866	Essential	-6.75981	Essential	800	802
MSMEG_0972	Rv0527	ccdA	-2.235	Essential	Essential	-5.268	Essential	-6.78216	Essential	261	259
MSMEG_4198	Rv2139	pyrD	-5.499	Essential	Essential	-6.707	Essential	-6.79254	Essential	354	357
MSMEG_0359	Rv0236c	aftD	-0.614	Essential	Essential	-6.08	Essential	-6.81262	Essential	1414	1400
MSMEG_0384	Rv0334	rmlA	-9.876	Essential	Essential	-2.498	Essential	-6.85623	Essential	288	288
MSMEG_2388	Rv2987c	leuD	-3.68	Essential	Essential	-3.274	Essential	-6.89773	Essential	197	198
MSMEG_2935	Rv2610c	pimA	-4.266	Essential	Essential	-5.252	Essential	-6.90464	Essential	386	378
MSMEG_4939	Rv1307	atpH	-9.29	NonEssential	Essential	-7.703	Essential	-6.90784	Essential	445	446
MSMEG_0736	Rv0383c	Rv0383c	-3.559	NonEssential	Essential	-11.912	Essential	-6.92674	Essential	278	284
MSMEG_1817	Rv3277	Rv3277	-0.35	NonEssential	Essential	-5.892	Essential	-6.948	Essential	223	272
MSMEG_6105	Rv3610c	ftsH	-2.766	NonEssential	Essential	-11.624	NonEssential	-6.97727	Essential	770	760
MSMEG_5841	Rv0780	purC	-7.74	Essential	Essential	-7.144	Essential	-7.07691	Essential	299	297
MSMEG_4327	Rv2245	kasA	-2.439	Essential	Essential	-12.686	Essential	-7.09581	Essential	416	416
MSMEG_6114	Rv3628	ppa	-6.768	NonEssential	Essential	-6.243	Essential	-7.131	Essential	162	162
MSMEG_3152	Rv1485	hemZ	-1.238	Essential	Essential	-3.427	Essential	-7.14634	Essential	340	344
MSMEG_2438	Rv2906c	trmD	-3.27	Essential	Essential	-1.232	Essential	-7.28815	Essential	225	230
MSMEG_3144	Rv1476	Rv1476	-1.79	NonEssential	Essential	-4.984	Essential	-7.32325	Essential	200	186
MSMEG_4700	Rv2477c	Rv2477c	-1.934	Essential	Essential	-4.022	Essential	-7.38098	Essential	557	558
MSMEG_0903	Rv0462	lpdC	-2.517	Essential	Essential	-2.052	Essential	-7.39825	Essential	464	464
MSMEG_3047	Rv1384	carB	-8.508	Essential	Essential	-5.823	Essential	-7.46084	Essential	1115	1115
MSMEG_4290	Rv2220	glnA1	-2.417	Essential	Essential	-7.393	Essential	-7.49112	Essential	478	478
MSMEG_4942	Rv1304	atpB	-8.559	NonEssential	Essential	-8.113	Essential	-7.59731	Essential	252	250
MSMEG_0315	Rv0226c	Rv0226c	-0.092	Essential	Essential	-4.09	Essential	-7.84458	Essential	545	576
MSMEG_5441	Rv1007c	metS	-9.358	Essential	Essential	-12.602	Essential	-7.86527	Essential	515	519
MSMEG_2671	Rv2763c	dfrA	-4.146	NonEssential	Essential	-7.65	Essential	-8.31643	Essential	154	159
