# Supplementary material for: Targeted protein degradation in mycobacteria uncovers antibacterial effects and potentiates antibiotic efficacy
Source: Nat Commun. 2024 May 14;15:4065. doi: 10.1038/s41467-024-48506-8 (PMC11094019; doi:10.1038/s41467-024-48506-8)
Supplement: Supplementary file 7 — Supplementary Dataset 4 [file 41467_2024_48506_MOESM7_ESM.xlsx]

## Sheet: Sheet1
Supplementary Data File 4 | Plasmids generated in this study.
Plasmid	Contents	Marker	Description
pMW001	Pimyc-nluc114	Kanamycin	L5 integrating vector, expressing Nluc114 peptide from Pimyc promoter
pMW002	Pimyc-nluc11s	Nourseothricin	Tweety integrating vector, expressing Nluc11S fragment from Pimyc promoter
pMW019	Pimyc-frb-nluc114	Kanamycin	L5 integrating vector, expressing FRB-Nluc114 from Pimyc promoter
pMW020	Pimyc-fkbp-nluc114	Kanamycin	L5 integrating vector, expressing FKBP-Nluc114 from Pimyc promoter
pMW022	Pimyc-fkbp-nluc11s	Nourseothricin	Tweety integrating vector, expressing FKBP-Nluc11S from Pimyc promoter
pHW100	PT7-frb-clpC1-6xhis	Kanamycin	pET-26b+ vector, expressing FRB-ClpC1-6xHis from T7 promoter
pHW101	PT7-clpC1-frb-6xhis	Kanamycin	pET-26b+ vector, expressing ClpC1-FRB-6xHis from T7 promoter
pHW26	Pclpc1-clpC1	Kanamycin	L5 integrating vector, expressing ClpC1 from native promoter
pHW33	Pclpc1-clpC1-frb-myc	Nourseothricin	L5 integrating vector, expressing ClpC1-FRB-Myc from native promoter
pCT104	PNit-recET, sacBR	Gentamicin	Episomal vector, expressing Che9 RecET (enables recombineering) from an isovaleronitrile inducible promoter and SacBR for counterselection
pCT106	PNit-recET, sacBR	Kanamycin	Episomal vector, expressing Che9 RecET (enables recombineering) from an isovaleronitrile inducible promoter and SacBR for counterselection
pJZ381	PUV15TetO-fkbp-egfp-6xhis	Nourseothricin	Tweety integrating vector, expressing FKBP-eGFP-6xHis from PUV15TetO promoter
pHW39	PUV15TetO-fkbp-egfp-6xhis	Kanamycin	Tweety integrating vector, expressing FKBP-eGFP-6xHis from PUV15TetO promoter
pHW74	PUV15TetO(SD1)-rpoA-fkbp-egfp	Kanamycin	Tweety integrating vector, expressing RpoA-FKBP-eGFP from PUV15TetO(SD1) promoter
pHW122	PUV15TetO(SD1)-ettA-fkbp-egfp	Kanamycin	Tweety integrating vector, expressing EttA-FKBP-eGFP from PUV15TetO(SD1) promoter
pHW73	PUV15TetO(SD1)-inhA-fkbp-egfp	Kanamycin	Tweety integrating vector, expressing InhA-FKBP-eGFP from PUV15TetO(SD1) promoter
pHW123	PUV15TetO(SD1)-secA1-fkbp-egfp	Kanamycin	Tweety integrating vector, expressing SecA1-FKBP-eGFP from PUV15TetO(SD1) promoter
pHW76	PUV15TetO(SD1)-nadE-fkbp-egfp	Kanamycin	Tweety integrating vector, expressing NadE-FKBP-eGFP from PUV15TetO(SD1) promoter
pHW112	PUV15TetO(SD1)-ffh-fkbp-egfp	Kanamycin	Tweety integrating vector, expressing Ffh-FKBP-eGFP from PUV15TetO(SD1) promoter
pHW117	PUV15TetO(SD1)-atpH-fkbp-egfp	Kanamycin	Tweety integrating vector, expressing AtpH-FKBP-eGFP from PUV15TetO(SD1) promoter
pHW50	PUV15TetO(SD1)-rpsJ-fkbp-egfp	Kanamycin	Tweety integrating vector, expressing RpsJ-FKBP-eGFP from PUV15TetO(SD1) promoter
pHW125	PUV15TetO(SD1)-nrdE-fkbp-egfp	Kanamycin	Tweety integrating vector, expressing NrdE-FKBP-eGFP from PUV15TetO(SD1) promoter
pHW114	PUV15TetO(SD1)-atpD-fkbp-egfp	Kanamycin	Tweety integrating vector, expressing AtpD-FKBP-eGFP from PUV15TetO(SD1) promoter
pHW113	PUV15TetO(SD1)-atpG-fkbp-egfp	Kanamycin	Tweety integrating vector, expressing AtpG-FKBP-eGFP from PUV15TetO(SD1) promoter
pHW75	PUV15TetO(SD1)-dprE1-fkbp-egfp	Kanamycin	Tweety integrating vector, expressing DprE1-FKBP-eGFP from PUV15TetO(SD1) promoter
pHW57	Pimyc(SD1)-wag31-fkbp-egfp	Kanamycin	Tweety integrating vector, expressing Wag31-FKBP-eGFP from Pimyc(SD1) promoter
pHW121	PUV15TetO(SD1)-accD5-fkbp-egfp	Kanamycin	Tweety integrating vector, expressing AccD5-FKBP-eGFP from PUV15TetO(SD1) promoter
pHW119	PUV15TetO(SD1)-rbpA-fkbp-egfp	Kanamycin	Tweety integrating vector, expressing RbpA-FKBP-eGFP from PUV15TetO(SD1) promoter
pHW56	Pimyc(SD1)-hupB-fkbp-egfp	Kanamycin	Tweety integrating vector, expressing HupB-FKBP-eGFP from Pimyc(SD1) promoter
pCT18	cre, sacBR	Kanamycin	Episomal vector, expressing Cre (enables floxed marker removal) and SacBR for counterselection
pSZ43	PUV15TetO(SD1)-MSMEG_4943-fkbp-egfp	Kanamycin	Tweety integrating vector, expressing MSMEG_4943-FKBP-eGFP-6xHis from PUV15TetO promoter
pSZ44	PUV15TetO(SD1)-folA-fkbp-egfp	Kanamycin	Tweety integrating vector, expressing FolA-FKBP-eGFP-6xHis from PUV15TetO promoter
pSZ45	PUV15TetO(SD1)-rpiB-fkbp-egfp	Kanamycin	Tweety integrating vector, expressing RpiB-FKBP-eGFP-6xHis from PUV15TetO promoter
pSZ46	PUV15TetO(SD1)-ppa-fkbp-egfp	Kanamycin	Tweety integrating vector, expressing Ppa-FKBP-eGFP-6xHis from PUV15TetO promoter
pSZ47	PUV15TetO(SD1)-MSMEG_3045-fkbp-egfp	Kanamycin	Tweety integrating vector, expressing MSMEG_3045-FKBP-eGFP-6xHis from PUV15TetO promoter
pSZ48	PUV15TetO(SD1)-MSMEG_3144-fkbp-egfp	Kanamycin	Tweety integrating vector, expressing MSMEG_3144-FKBP-eGFP-6xHis from PUV15TetO promoter
pSZ49	PUV15TetO(SD1)-rpsD-fkbp-egfp	Kanamycin	Tweety integrating vector, expressing RpsD-FKBP-eGFP-6xHis from PUV15TetO promoter
pSZ52	PUV15TetO(SD1)-MSMEG_3060-fkbp-egfp	Kanamycin	Tweety integrating vector, expressing MSMEG_3060-FKBP-eGFP-6xHis from PUV15TetO promoter
pSZ54	PUV15TetO(SD1)-atpB-fkbp-egfp	Kanamycin	Tweety integrating vector, expressing AtpB-FKBP-eGFP-6xHis from PUV15TetO promoter
pSZ55	PUV15TetO(SD1)-fabG-fkbp-egfp	Kanamycin	Tweety integrating vector, expressing FabG-FKBP-eGFP-6xHis from PUV15TetO promoter
pSZ56	PUV15TetO(SD1)-MSMEG_3209-fkbp-egfp	Kanamycin	Tweety integrating vector, expressing MSMEG_3209-FKBP-eGFP-6xHis from PUV15TetO promoter
pSZ57	PUV15TetO(SD1)-trpA-fkbp-egfp	Kanamycin	Tweety integrating vector, expressing TrpA-FKBP-eGFP-6xHis from PUV15TetO promoter
pSZ58	PUV15TetO(SD1)-MSMEG_6366-fkbp-egfp	Kanamycin	Tweety integrating vector, expressing MSMEG_6366-FKBP-eGFP-6xHis from PUV15TetO promoter
pSZ59	PUV15TetO(SD1)-MSMEG_6369-fkbp-egfp	Kanamycin	Tweety integrating vector, expressing MSMEG_6369-FKBP-eGFP-6xHis from PUV15TetO promoter
pSZ60	PUV15TetO(SD1)-rplB-fkbp-egfp	Kanamycin	Tweety integrating vector, expressing RplB-FKBP-eGFP-6xHis from PUV15TetO promoter
pSZ62	PUV15TetO(SD1)-folP-fkbp-egfp	Kanamycin	Tweety integrating vector, expressing FolP-FKBP-eGFP-6xHis from PUV15TetO promoter
pSZ64	PUV15TetO(SD1)-purC-fkbp-egfp	Kanamycin	Tweety integrating vector, expressing PurC-FKBP-eGFP-6xHis from PUV15TetO promoter
pSZ65	PUV15TetO(SD1)-sucD-fkbp-egfp	Kanamycin	Tweety integrating vector, expressing SucD-FKBP-eGFP-6xHis from PUV15TetO promoter
pSZ66	PUV15TetO(SD1)-era-fkbp-egfp	Kanamycin	Tweety integrating vector, expressing Era-FKBP-eGFP-6xHis from PUV15TetO promoter
pSZ67	PUV15TetO(SD1)-MSMEG_3750-fkbp-egfp	Kanamycin	Tweety integrating vector, expressing MSMEG_3750-FKBP-eGFP-6xHis from PUV15TetO promoter
pSZ70	PUV15TetO(SD1)-trxB-fkbp-egfp	Kanamycin	Tweety integrating vector, expressing TrxB-FKBP-eGFP-6xHis from PUV15TetO promoter
pSZ71	PUV15TetO(SD1)-tatC-fkbp-egfp	Kanamycin	Tweety integrating vector, expressing TatC-FKBP-eGFP-6xHis from PUV15TetO promoter
pSZ72	PUV15TetO(SD1)-MSMEG_6401-fkbp-egfp	Kanamycin	Tweety integrating vector, expressing MSMEG_6401-FKBP-eGFP-6xHis from PUV15TetO promoter
pSZ73	PUV15TetO(SD1)-hemC-fkbp-egfp	Kanamycin	Tweety integrating vector, expressing HemC-FKBP-eGFP-6xHis from PUV15TetO promoter
pSZ74	PUV15TetO(SD1)-MSMEG_3117-fkbp-egfp	Kanamycin	Tweety integrating vector, expressing MSMEG_3117-FKBP-eGFP-6xHis from PUV15TetO promoter
pSZ75	PUV15TetO(SD1)-mraW-fkbp-egfp	Kanamycin	Tweety integrating vector, expressing MraW-FKBP-eGFP-6xHis from PUV15TetO promoter
pSZ76	PUV15TetO(SD1)-ilvC-fkbp-egfp	Kanamycin	Tweety integrating vector, expressing IlvC-FKBP-eGFP-6xHis from PUV15TetO promoter
pSZ77	PUV15TetO(SD1)-hemH-fkbp-egfp	Kanamycin	Tweety integrating vector, expressing HemH-FKBP-eGFP-6xHis from PUV15TetO promoter
pSZ78	PUV15TetO(SD1)-gap-fkbp-egfp	Kanamycin	Tweety integrating vector, expressing Gap-FKBP-eGFP-6xHis from PUV15TetO promoter
pSZ79	PUV15TetO(SD1)-asd-fkbp-egfp	Kanamycin	Tweety integrating vector, expressing Asd-FKBP-eGFP-6xHis from PUV15TetO promoter
pSZ81	PUV15TetO(SD1)-purM-fkbp-egfp	Kanamycin	Tweety integrating vector, expressing PurM-FKBP-eGFP-6xHis from PUV15TetO promoter
pSZ82	PUV15TetO(SD1)-prfB-fkbp-egfp	Kanamycin	Tweety integrating vector, expressing PrfB-FKBP-eGFP-6xHis from PUV15TetO promoter
pSZ83	PUV15TetO(SD1)-proB-fkbp-egfp	Kanamycin	Tweety integrating vector, expressing ProB-FKBP-eGFP-6xHis from PUV15TetO promoter
pSZ84	PUV15TetO(SD1)-manA-fkbp-egfp	Kanamycin	Tweety integrating vector, expressing ManA-FKBP-eGFP-6xHis from PUV15TetO promoter
pSZ86	PUV15TetO(SD1)-tuf-fkbp-egfp	Kanamycin	Tweety integrating vector, expressing Tuf-FKBP-eGFP-6xHis from PUV15TetO promoter
pSZ87	PUV15TetO(SD1)-aroC-fkbp-egfp	Kanamycin	Tweety integrating vector, expressing AroC-FKBP-eGFP-6xHis from PUV15TetO promoter
pSZ88	PUV15TetO(SD1)-MSMEG_2962-fkbp-egfp	Kanamycin	Tweety integrating vector, expressing MSMEG_2962-FKBP-eGFP-6xHis from PUV15TetO promoter
pSZ89	PUV15TetO(SD1)-hisS-fkbp-egfp	Kanamycin	Tweety integrating vector, expressing HisS-FKBP-eGFP-6xHis from PUV15TetO promoter
pSZ90	PUV15TetO(SD1)-MSMEG_3072-fkbp-egfp	Kanamycin	Tweety integrating vector, expressing MSMEG_3072-FKBP-eGFP-6xHis from PUV15TetO promoter
pSZ91	PUV15TetO(SD1)-tyrS-fkbp-egfp	Kanamycin	Tweety integrating vector, expressing TyrS-FKBP-eGFP-6xHis from PUV15TetO promoter
pSZ92	PUV15TetO(SD1)-hemA-fkbp-egfp	Kanamycin	Tweety integrating vector, expressing HemA-FKBP-eGFP-6xHis from PUV15TetO promoter
pSZ93	PUV15TetO(SD1)-glyS-fkbp-egfp	Kanamycin	Tweety integrating vector, expressing GlyS-FKBP-eGFP-6xHis from PUV15TetO promoter
pSZ94	PUV15TetO(SD1)-lpdA-fkbp-egfp	Kanamycin	Tweety integrating vector, expressing LpdA-FKBP-eGFP-6xHis from PUV15TetO promoter
pSZ95	PUV15TetO(SD1)-purB-fkbp-egfp	Kanamycin	Tweety integrating vector, expressing PurB-FKBP-eGFP-6xHis from PUV15TetO promoter
pSZ97	PUV15TetO(SD1)-sufB-fkbp-egfp	Kanamycin	Tweety integrating vector, expressing SufB-FKBP-eGFP-6xHis from PUV15TetO promoter
pSZ98	PUV15TetO(SD1)-cysS-fkbp-egfp	Kanamycin	Tweety integrating vector, expressing CysS-FKBP-eGFP-6xHis from PUV15TetO promoter
pSZ99	PUV15TetO(SD1)-murC-fkbp-egfp	Kanamycin	Tweety integrating vector, expressing MurC-FKBP-eGFP-6xHis from PUV15TetO promoter
pSZ101	PUV15TetO(SD1)-gltX-fkbp-egfp	Kanamycin	Tweety integrating vector, expressing GltX-FKBP-eGFP-6xHis from PUV15TetO promoter
pSZ102	PUV15TetO(SD1)-MSMEG_6458-fkbp-egfp	Kanamycin	Tweety integrating vector, expressing MSMEG_6458-FKBP-eGFP-6xHis from PUV15TetO promoter
pSZ104	PUV15TetO(SD1)-purH-fkbp-egfp	Kanamycin	Tweety integrating vector, expressing PurH-FKBP-eGFP-6xHis from PUV15TetO promoter
pSZ105	PUV15TetO(SD1)-serA-fkbp-egfp	Kanamycin	Tweety integrating vector, expressing SerA-FKBP-eGFP-6xHis from PUV15TetO promoter
pSZ107	PUV15TetO(SD1)-atpA-fkbp-egfp	Kanamycin	Tweety integrating vector, expressing AtpA-FKBP-eGFP-6xHis from PUV15TetO promoter
pSZ108	PUV15TetO(SD1)-argS-fkbp-egfp	Kanamycin	Tweety integrating vector, expressing ArgS-FKBP-eGFP-6xHis from PUV15TetO promoter
pSZ109	PUV15TetO(SD1)-MSMEG_3120-fkbp-egfp	Kanamycin	Tweety integrating vector, expressing MSMEG_3120-FKBP-eGFP-6xHis from PUV15TetO promoter
pSZ110	PUV15TetO(SD1)-MSMEG_6154-fkbp-egfp	Kanamycin	Tweety integrating vector, expressing MSMEG_6154-FKBP-eGFP-6xHis from PUV15TetO promoter
pSZ111	PUV15TetO(SD1)-pyrG-fkbp-egfp	Kanamycin	Tweety integrating vector, expressing PyrG-FKBP-eGFP-6xHis from PUV15TetO promoter
pSZ112	PUV15TetO(SD1)-glmS-fkbp-egfp	Kanamycin	Tweety integrating vector, expressing GlmS-FKBP-eGFP-6xHis from PUV15TetO promoter
pSZ115	PUV15TetO(SD1)-rho-fkbp-egfp	Kanamycin	Tweety integrating vector, expressing Rho-FKBP-eGFP-6xHis from PUV15TetO promoter
pSZ116	PUV15TetO(SD1)-rpoB-fkbp-egfp	Kanamycin	Tweety integrating vector, expressing RpoB-FKBP-eGFP-6xHis from PUV15TetO promoter
