# Supplementary material for: Targeted protein degradation in mycobacteria uncovers antibacterial effects and potentiates antibiotic efficacy
Source: Nat Commun. 2024 May 14;15:4065. doi: 10.1038/s41467-024-48506-8 (PMC11094019; doi:10.1038/s41467-024-48506-8)
Supplement: Supplementary file 8 — Supplementary Dataset 5 [file 41467_2024_48506_MOESM8_ESM.xlsx]

## Sheet: Sheet1
Supplementary Data File 5 | Strains generated in this study.
Strain	Organism	Genotype	Description	Used in
WT	Msm	mc2155	Parental Msm strain	SFigs. 1, 3, 7, 10, 12
MW006	Msm	mc2155 L5::pMW001 Tw::pMW002	Nluc-114, Nluc-11S	Fig. 1
MW009	Msm	mc2155 L5::pMW020 Tw::pMW022	FKBP-Nluc-114, FKBP-Nluc-11S	Fig. 1
MW012	Msm	mc2155 L5::pMW019 Tw::pMW022	FRB-Nluc-114, FKBP-Nluc-11S	Fig. 1
HW265	E. coli	BL21 (DE3)-RP / pHW100, pCodon-Plus	MtbFRB-ClpC1-6xHis	Fig. 1; SFig. 2
HW266	E. coli	BL21 (DE3)-RP / pHW101, pCodon-Plus	MtbClpC1-FRB-6xHis	Fig. 1; SFig. 2
HW47	Msm	mc2155 L5::pHW26	ClpC1	Fig. 1
HW51	Msm	mc2155 ΔclpC1::zeoR L5::pHW26	clpC1 KO, ClpC1	Fig. 1
HW65	Msm	mc2155 ΔclpC1::zeoR L5::pHW33	clpC1 KO, ClpC1-FRB-Myc	Fig. 1
JZ470	Msm	mc2155 Tw::pJZ381	FKBP-eGFP-6xHis	Fig. 2; SFig. 4
HW144	Msm	mc2155 L5::pHW33 Tw::pHW39	ClpC1-FRB-Myc, FKBP-eGFP-6xHis	Figs. 2, 3, 5; SFigs. 7, 8, 9, 10, 13
HW210	Msm	mc2155 Tw::pHW74	RpoA-FKBP-eGFP	Fig. 2; SFig. 5
HW192	Msm	mc2155 ΔclpC1::zeoR L5::pHW33 Tw::pHW74	clpC1 KO, ClpC1-FRB-Myc, RpoA-FKBP-eGFP	Figs. 2, 3 4; SFigs. 5, 7, 8
HW323	Msm	mc2155 ΔclpC1::loxP L5::pHW33 Tw::pHW122	clpC1 KO, ClpC1-FRB-Myc, EttA-FKBP-eGFP	Figs. 3, 4; SFigs. 7, 8
HW191	Msm	mc2155 ΔclpC1::zeoR L5::pHW33 Tw::pHW73	clpC1 KO, ClpC1-FRB-Myc, InhA-FKBP-eGFP	Figs. 3, 4; SFigs. 7, 8
HW324	Msm	mc2155 ΔclpC1::loxP L5::pHW33 Tw::pHW123	clpC1 KO, ClpC1-FRB-Myc, SecA1-FKBP-eGFP	Figs. 3, 4; SFigs. 7, 8
HW194	Msm	mc2155 ΔclpC1::loxP L5::pHW33 Tw::pHW76	clpC1 KO, ClpC1-FRB-Myc, NadE-FKBP-eGFP	Figs. 3, 4; SFigs. 7, 8
HW313	Msm	mc2155 ΔclpC1::loxP L5::pHW33 Tw::pHW112	clpC1 KO, ClpC1-FRB-Myc, Ffh-FKBP-eGFP	Figs. 3, 4; SFigs. 7, 8
HW318	Msm	mc2155 ΔclpC1::loxP L5::pHW33 Tw::pHW117	clpC1 KO, ClpC1-FRB-Myc, AtpH-FKBP-eGFP	Figs. 3, 4; SFigs. 7, 8
HW130	Msm	mc2155 ΔclpC1::zeoR L5::pHW33 Tw::pHW50	clpC1 KO, ClpC1-FRB-Myc, RpsJ-FKBP-eGFP	Figs. 3, 4; SFigs. 7, 8
HW326	Msm	mc2155 ΔclpC1::loxP L5::pHW33 Tw::pHW125	clpC1 KO, ClpC1-FRB-Myc, NrdE-FKBP-eGFP	Figs. 3, 4; SFigs. 7, 8
HW315	Msm	mc2155 ΔclpC1::loxP L5::pHW33 Tw::pHW114	clpC1 KO, ClpC1-FRB-Myc, AtpD-FKBP-eGFP	Figs. 3, 4; SFigs. 7, 8
HW314	Msm	mc2155 ΔclpC1::loxP L5::pHW33 Tw::pHW113	clpC1 KO, ClpC1-FRB-Myc, AtpG-FKBP-eGFP	Figs. 3, 4; SFigs. 7, 8
HW193	Msm	mc2155 ΔclpC1::zeoR L5::pHW33 Tw::pHW75	clpC1 KO, ClpC1-FRB-Myc, DprE1-FKBP-eGFP	Figs. 3, 4; SFigs. 7, 8
HW322	Msm	mc2155 ΔclpC1::loxP L5::pHW33 Tw::pHW121	clpC1 KO, ClpC1-FRB-Myc, AccD5-FKBP-eGFP	Figs. 3, 4; SFigs. 7, 8
HW320	Msm	mc2155 ΔclpC1::loxP L5::pHW33 Tw::pHW119	clpC1 KO, ClpC1-FRB-Myc, RbpA-FKBP-eGFP	Figs. 3, 4; SFigs. 7, 8
HW212	Msm	mc2155 ΔclpC1::loxP L5::pHW33	clpC1 KO, ClpC1-FRB-Myc	Fig. 4; SFigs. 1, 3
HW403	Msm	mc2155 ΔclpC1::loxP atpA::fkbp-flag zeoR L5::pHW33	clpC1 KO, ClpC1-FRB-Myc, AtpA::FKBP-FLAG	Fig. 5; SFigs. 12, 13
HW405	Msm	mc2155 ΔclpC1::loxP atpA::fkbp-eGFP zeoR L5::pHW33	clpC1 KO, ClpC1-FRB-Myc, AtpA::FKBP-eGFP	SFig. 12
HW385	Msm	mc2155 ΔclpC1::loxP ffh::fkbp-egfp zeoR L5::pHW33	clpC1 KO, ClpC1-FRB-Myc, Ffh::FKBP-eGFP	Fig. 5
KM26	Msm	mc2155 clpC1::egfp	ClpC1-eGFP	SFig. 4
SZ121	Msm	mc2155 ΔclpC1::loxP L5::pHW33 Tw::pSZ43	clpC1 KO, ClpC1-FRB-Myc, MSMEG_4943-FKBP-eGFP	Figs. 3, 4; SFigs. 7, 8
SZ122	Msm	mc2155 ΔclpC1::loxP L5::pHW33 Tw::pSZ44	clpC1 KO, ClpC1-FRB-Myc, FolA-FKBP-eGFP	Figs. 3, 4; SFigs. 7, 8
SZ123	Msm	mc2155 ΔclpC1::loxP L5::pHW33 Tw::pSZ45	clpC1 KO, ClpC1-FRB-Myc, RpiB-FKBP-eGFP	Figs. 3, 4; SFigs. 7, 8
SZ124	Msm	mc2155 ΔclpC1::loxP L5::pHW33 Tw::pSZ46	clpC1 KO, ClpC1-FRB-Myc, Ppa-FKBP-eGFP	Figs. 3, 4; SFigs. 7, 8
SZ125	Msm	mc2155 ΔclpC1::loxP L5::pHW33 Tw::pSZ47	clpC1 KO, ClpC1-FRB-Myc, MSMEG_3045-FKBP-eGFP	Figs. 3, 4; SFigs. 7, 8
SZ126	Msm	mc2155 ΔclpC1::loxP L5::pHW33 Tw::pSZ48	clpC1 KO, ClpC1-FRB-Myc, MSMEG_3144-FKBP-eGFP	Figs. 3, 4; SFigs. 7, 8
SZ127	Msm	mc2155 ΔclpC1::loxP L5::pHW33 Tw::pSZ49	clpC1 KO, ClpC1-FRB-Myc, RpsD-FKBP-eGFP	Figs. 3, 4; SFigs. 7, 8
SZ130	Msm	mc2155 ΔclpC1::loxP L5::pHW33 Tw::pSZ52	clpC1 KO, ClpC1-FRB-Myc, MSMEG_3060-FKBP-eGFP	Figs. 3, 4; SFigs. 7, 8
SZ132	Msm	mc2155 ΔclpC1::loxP L5::pHW33 Tw::pSZ54	clpC1 KO, ClpC1-FRB-Myc, AtpB-FKBP-eGFP	Fig. 4; SFig. 10
SZ133	Msm	mc2155 ΔclpC1::loxP L5::pHW33 Tw::pSZ55	clpC1 KO, ClpC1-FRB-Myc, FabG-FKBP-eGFP	Figs. 3, 4; SFigs. 7, 8
SZ134	Msm	mc2155 ΔclpC1::loxP L5::pHW33 Tw::pSZ56	clpC1 KO, ClpC1-FRB-Myc, MSMEG_3209-FKBP-eGFP	Fig. 4; SFig. 10
SZ135	Msm	mc2155 ΔclpC1::loxP L5::pHW33 Tw::pSZ57	clpC1 KO, ClpC1-FRB-Myc, TrpA-FKBP-eGFP	Fig. 4; SFig. 10
SZ136	Msm	mc2155 ΔclpC1::loxP L5::pHW33 Tw::pSZ58	clpC1 KO, ClpC1-FRB-Myc, MSMEG_6366-FKBP-eGFP	Fig. 4; SFig. 10
SZ137	Msm	mc2155 ΔclpC1::loxP L5::pHW33 Tw::pSZ59	clpC1 KO, ClpC1-FRB-Myc, MSMEG_6369-FKBP-eGFP	Figs. 3, 4; SFigs. 7, 8
SZ138	Msm	mc2155 ΔclpC1::loxP L5::pHW33 Tw::pSZ60	clpC1 KO, ClpC1-FRB-Myc, RplB-FKBP-eGFP	Figs. 3, 4; SFigs. 7, 8
SZ140	Msm	mc2155 ΔclpC1::loxP L5::pHW33 Tw::pSZ62	clpC1 KO, ClpC1-FRB-Myc, FolP-FKBP-eGFP	Figs. 3, 4; SFigs. 7, 8
SZ142	Msm	mc2155 ΔclpC1::loxP L5::pHW33 Tw::pSZ64	clpC1 KO, ClpC1-FRB-Myc, PurC-FKBP-eGFP	Figs. 3, 4; SFigs. 7, 8
SZ143	Msm	mc2155 ΔclpC1::loxP L5::pHW33 Tw::pSZ65	clpC1 KO, ClpC1-FRB-Myc, SucD-FKBP-eGFP	Figs. 3, 4; SFigs. 7, 8
SZ144	Msm	mc2155 ΔclpC1::loxP L5::pHW33 Tw::pSZ66	clpC1 KO, ClpC1-FRB-Myc, Era-FKBP-eGFP	Fig. 4; SFig. 10
SZ145	Msm	mc2155 ΔclpC1::loxP L5::pHW33 Tw::pSZ67	clpC1 KO, ClpC1-FRB-Myc, MSMEG_3750-FKBP-eGFP	Figs. 3, 4; SFigs. 7, 8
SZ148	Msm	mc2155 ΔclpC1::loxP L5::pHW33 Tw::pSZ70	clpC1 KO, ClpC1-FRB-Myc, TrxB-FKBP-eGFP	Figs. 3, 4; SFigs. 7, 8
SZ149	Msm	mc2155 ΔclpC1::loxP L5::pHW33 Tw::pSZ71	clpC1 KO, ClpC1-FRB-Myc, TatC-FKBP-eGFP	Figs. 3, 4; SFigs. 7, 8
SZ151	Msm	mc2155 ΔclpC1::loxP L5::pHW33 Tw::pSZ73	clpC1 KO, ClpC1-FRB-Myc, HemC-FKBP-eGFP	Figs. 3, 4; SFigs. 7, 8
SZ152	Msm	mc2155 ΔclpC1::loxP L5::pHW33 Tw::pSZ74	clpC1 KO, ClpC1-FRB-Myc, MSMEG_3117-FKBP-eGFP	Figs. 3, 4; SFigs. 7, 8
SZ153	Msm	mc2155 ΔclpC1::loxP L5::pHW33 Tw::pSZ75	clpC1 KO, ClpC1-FRB-Myc, MraW-FKBP-eGFP	Figs. 3, 4; SFigs. 7, 8
SZ154	Msm	mc2155 ΔclpC1::loxP L5::pHW33 Tw::pSZ76	clpC1 KO, ClpC1-FRB-Myc, IlvC-FKBP-eGFP	Figs. 3, 4; SFigs. 7, 8
SZ155	Msm	mc2155 ΔclpC1::loxP L5::pHW33 Tw::pSZ77	clpC1 KO, ClpC1-FRB-Myc, HemH-FKBP-eGFP	Figs. 3, 4; SFigs. 7, 8
SZ156	Msm	mc2155 ΔclpC1::loxP L5::pHW33 Tw::pSZ78	clpC1 KO, ClpC1-FRB-Myc, Gap-FKBP-eGFP	Figs. 3, 4; SFigs. 7, 8
SZ157	Msm	mc2155 ΔclpC1::loxP L5::pHW33 Tw::pSZ79	clpC1 KO, ClpC1-FRB-Myc, Asd-FKBP-eGFP	Figs. 3, 4; SFigs. 7, 8
SZ159	Msm	mc2155 ΔclpC1::loxP L5::pHW33 Tw::pSZ81	clpC1 KO, ClpC1-FRB-Myc, PurM-FKBP-eGFP	Figs. 3, 4; SFigs. 7, 8
SZ160	Msm	mc2155 ΔclpC1::loxP L5::pHW33 Tw::pSZ82	clpC1 KO, ClpC1-FRB-Myc, PrfB-FKBP-eGFP	Figs. 3, 4; SFigs. 7, 8
SZ161	Msm	mc2155 ΔclpC1::loxP L5::pHW33 Tw::pSZ83	clpC1 KO, ClpC1-FRB-Myc, ProB-FKBP-eGFP	Figs. 3, 4; SFigs. 7, 8
SZ162	Msm	mc2155 ΔclpC1::loxP L5::pHW33 Tw::pSZ84	clpC1 KO, ClpC1-FRB-Myc, ManA-FKBP-eGFP	Figs. 3, 4; SFigs. 7, 8
SZ164	Msm	mc2155 ΔclpC1::loxP L5::pHW33 Tw::pSZ86	clpC1 KO, ClpC1-FRB-Myc, Tuf-FKBP-eGFP	Figs. 3, 4; SFigs. 7, 8
SZ165	Msm	mc2155 ΔclpC1::loxP L5::pHW33 Tw::pSZ87	clpC1 KO, ClpC1-FRB-Myc, AroC-FKBP-eGFP	Fig. 4; SFig. 10
SZ166	Msm	mc2155 ΔclpC1::loxP L5::pHW33 Tw::pSZ88	clpC1 KO, ClpC1-FRB-Myc, MSMEG_2962-FKBP-eGFP	Figs. 3, 4; SFigs. 7, 8
SZ167	Msm	mc2155 ΔclpC1::loxP L5::pHW33 Tw::pSZ89	clpC1 KO, ClpC1-FRB-Myc, HisS-FKBP-eGFP	Figs. 3, 4; SFigs. 7, 8
SZ168	Msm	mc2155 ΔclpC1::loxP L5::pHW33 Tw::pSZ90	clpC1 KO, ClpC1-FRB-Myc, MSMEG_3072-FKBP-eGFP	Figs. 3, 4; SFigs. 7, 8
SZ169	Msm	mc2155 ΔclpC1::loxP L5::pHW33 Tw::pSZ91	clpC1 KO, ClpC1-FRB-Myc, TyrS-FKBP-eGFP	Figs. 3, 4; SFigs. 7, 8
SZ170	Msm	mc2155 ΔclpC1::loxP L5::pHW33 Tw::pSZ92	clpC1 KO, ClpC1-FRB-Myc, HemA-FKBP-eGFP	Figs. 3, 4; SFigs. 7, 8
SZ171	Msm	mc2155 ΔclpC1::loxP L5::pHW33 Tw::pSZ93	clpC1 KO, ClpC1-FRB-Myc, GlyS-FKBP-eGFP	Figs. 3, 4; SFigs. 7, 8
SZ172	Msm	mc2155 ΔclpC1::loxP L5::pHW33 Tw::pSZ94	clpC1 KO, ClpC1-FRB-Myc, LpdA-FKBP-eGFP	Figs. 3, 4; SFigs. 7, 8
SZ173	Msm	mc2155 ΔclpC1::loxP L5::pHW33 Tw::pSZ95	clpC1 KO, ClpC1-FRB-Myc, PurB-FKBP-eGFP	Fig. 4; SFig. 10
SZ175	Msm	mc2155 ΔclpC1::loxP L5::pHW33 Tw::pSZ97	clpC1 KO, ClpC1-FRB-Myc, SufB-FKBP-eGFP	Fig. 4; SFig. 10
SZ176	Msm	mc2155 ΔclpC1::loxP L5::pHW33 Tw::pSZ98	clpC1 KO, ClpC1-FRB-Myc, CysS-FKBP-eGFP	Fig. 4; SFig. 10
SZ177	Msm	mc2155 ΔclpC1::loxP L5::pHW33 Tw::pSZ99	clpC1 KO, ClpC1-FRB-Myc, MurC-FKBP-eGFP	Fig. 4; SFig. 10
SZ179	Msm	mc2155 ΔclpC1::loxP L5::pHW33 Tw::pSZ101	clpC1 KO, ClpC1-FRB-Myc, GltX-FKBP-eGFP	Fig. 4; SFig. 10
SZ180	Msm	mc2155 ΔclpC1::loxP L5::pHW33 Tw::pSZ102	clpC1 KO, ClpC1-FRB-Myc, MSMEG_6458-FKBP-eGFP	Fig. 4; SFig. 10
SZ182	Msm	mc2155 ΔclpC1::loxP L5::pHW33 Tw::pSZ104	clpC1 KO, ClpC1-FRB-Myc, PurH-FKBP-eGFP	Fig. 4; SFig. 10
SZ183	Msm	mc2155 ΔclpC1::loxP L5::pHW33 Tw::pSZ105	clpC1 KO, ClpC1-FRB-Myc, SerA-FKBP-eGFP	Figs. 3, 4; SFigs. 7, 8
SZ185	Msm	mc2155 ΔclpC1::loxP L5::pHW33 Tw::pSZ107	clpC1 KO, ClpC1-FRB-Myc, AtpA-FKBP-eGFP	Figs. 3, 4; SFigs. 7, 8
SZ186	Msm	mc2155 ΔclpC1::loxP L5::pHW33 Tw::pSZ108	clpC1 KO, ClpC1-FRB-Myc, ArgS-FKBP-eGFP	Fig. 4; SFig. 10
SZ187	Msm	mc2155 ΔclpC1::loxP L5::pHW33 Tw::pSZ109	clpC1 KO, ClpC1-FRB-Myc, MSMEG_3120-FKBP-eGFP	Fig. 4; SFig. 10
SZ188	Msm	mc2155 ΔclpC1::loxP L5::pHW33 Tw::pSZ110	clpC1 KO, ClpC1-FRB-Myc, MSMEG_6154-FKBP-eGFP	Figs. 3, 4; SFigs. 7, 8
SZ189	Msm	mc2155 ΔclpC1::loxP L5::pHW33 Tw::pSZ111	clpC1 KO, ClpC1-FRB-Myc, PyrG-FKBP-eGFP	Figs. 3, 4; SFigs. 7, 8
SZ190	Msm	mc2155 ΔclpC1::loxP L5::pHW33 Tw::pSZ112	clpC1 KO, ClpC1-FRB-Myc, GlmS-FKBP-eGFP	Fig. 4; SFig. 10
SZ193	Msm	mc2155 ΔclpC1::loxP L5::pHW33 Tw::pSZ115	clpC1 KO, ClpC1-FRB-Myc, Rho-FKBP-eGFP	Fig. 4; SFig. 10
SZ194	Msm	mc2155 ΔclpC1::loxP L5::pHW33 Tw::pSZ116	clpC1 KO, ClpC1-FRB-Myc, RpoB-FKBP-eGFP	Fig. 4; SFig. 10
SZ215	Msm	mc2155 ΔclpC1::loxP rpbA::fkbp-egfp zeoR L5::pHW33	clpC1 KO, ClpC1-FRB-Myc, RpbA::FKBP-eGFP	Fig. 5; SFig. 13
SZ217	Msm	mc2155 ΔclpC1::loxP rpoB::fkbp-egfp zeoR L5::pHW33	clpC1 KO, ClpC1-FRB-Myc, RpoB::FKBP-eGFP	Fig. 5; SFig. 13
SZ219	Msm	mc2155 ΔclpC1::loxP pyrG::fkbp-egfp zeoR L5::pHW33	clpC1 KO, ClpC1-FRB-Myc, PyrG::FKBP-eGFP	Fig. 5
SZ225	Msm	mc2155 ΔclpC1::loxP mmpL3::fkbp-egfp zeoR L5::pHW33	clpC1 KO, ClpC1-FRB-Myc, MmpL3::FKBP-eGFP	Fig. 5; SFig. 13
SZ274	Msm	mc2155 ΔclpC1::loxP nusG::fkbp-egfp zeoR L5::pHW33	clpC1 KO, ClpC1-FRB-Myc, NusG::FKBP-eGFP	Fig. 5
SZ275	Msm	mc2155 ΔclpC1::loxP rpsD::fkbp-egfp zeoR L5::pHW33	clpC1 KO, ClpC1-FRB-Myc, RpsD::FKBP-eGFP	Fig. 5
SZ276	Msm	mc2155 ΔclpC1::loxP leuS::fkbp-egfp zeoR L5::pHW33	clpC1 KO, ClpC1-FRB-Myc, LeuS::FKBP-eGFP	Fig. 5
SZ277	Msm	mc2155 ΔclpC1::loxP mutT4::fkbp-egfp zeoR L5::pHW33	clpC1 KO, ClpC1-FRB-Myc, MutT4::FKBP-eGFP	Fig. 5
SZ243	Msm	mc2155 rpoB(A1325G) ΔclpC1::loxP rbpA::fkbg-egfp zeoR L5::pHW33	rpoB(H442R), ClpC1 KO, ClpC1-FRB-Myc, RbpA::FKBP-eGFP	SFig. 13
SZ245	Msm	mc2155 rpoB(C1324T) ΔclpC1::loxP rbpA::fkbg-egfp zeoR L5::pHW33	rpoB(H442Y), ClpC1 KO, ClpC1-FRB-Myc, RbpA::FKBP-eGFP	SFig. 13
SZ247	Msm	mc2155 rpoB(C1324A) ΔclpC1::loxP rbpA::fkbg-egfp zeoR L5::pHW33	rpoB(H442N), ClpC1 KO, ClpC1-FRB-Myc, RbpA::FKBP-eGFP	SFig. 13
SZ248	Msm	mc2155 rpoB(C1313T) ΔclpC1::loxP rbpA::fkbg-egfp zeoR L5::pHW33	rpoB(S438L), ClpC1 KO, ClpC1-FRB-Myc, RbpA::FKBP-eGFP	SFig. 13
SZ251	Msm	mc2155 ΔclpC1::loxP rpoB(C1324T)::fkbg-egfp zeoR L5::pHW33	ClpC1 KO, ClpC1-FRB-Myc, RpoB(H442Y)::FKBP-eGFP	SFig. 13
