# Supplementary material for: Targeted protein degradation in mycobacteria uncovers antibacterial effects and potentiates antibiotic efficacy
Source: Nat Commun. 2024 May 14;15:4065. doi: 10.1038/s41467-024-48506-8 (PMC11094019; doi:10.1038/s41467-024-48506-8)
Supplement: Supplementary file 9 — Supplementary Dataset 6 [file 41467_2024_48506_MOESM9_ESM.xlsx]

## Sheet: Reporter and Recomb Primers
	Primers used to clone the recombineering plasmids
	Locus	Primer_ID	Primer
	MSMEG_3858	RpbA_recomb_US_F	tttaagaaggagatatacatatgCTGCGGGTCGCGGCCGCCG
	MSMEG_3858	RpbA_recomb_US_R	accgctgcccgagccaccGCTTCCGGTTCCGCGCCGC
	MSMEG_3858	RpbA_recomb_DS_F	atctcgagtctagaagtaCGAGAGCTGACGAACTGACGTCA
	MSMEG_3858	RpbA_recomb_DS_R	ggtggtggtgctcgagtgcggccgcGACGCGGTCGACGCGGGGG
	MSMEG_1345	NusG_recomb_US_F	ttaagaaggagatatacatatgATGTGGGCGACTACATCTTCCAG
	MSMEG_1345	NusG_recomb_US_R	accgctgcccgagccaccAATCTTTGCGACCTGGTTGAAGGT
	MSMEG_1345	NusG_recomb_DS_F	atctcgagtctagaagtaCCGGTTCACGGCTAGAAACAAG
	MSMEG_1345	NusG_recomb_DS_R	tggtggtgctcgagtgcggccgcTGTCTTACTCGACCGTGATGCC
	MSMEG_1367	RpoB_recomb_US_F	tttaagaaggagatatacatatgGCCGCAGTGGTGAACCGTT
	MSMEG_1367	RpoB_recomb_US_R	accgctgcccgagccaccCGCGAGATCCTCGACGGAC
	MSMEG_1367	RpoB_recomb_DS_F	atctcgagtctagaagtaAGCCTCGTCCGAAGACCGC
	MSMEG_1367	RpoB_recomb_DS_R	ggtggtggtgctcgagtgcggccgcTTGTGCCGCATCTCGTCGTC
	MSMEG_0250	Mmpl3_recomb_US_F	tttaagaaggagatatacatatgGCAACGCCGTTCGCAATGC
	MSMEG_0250	Mmpl3_recomb_US_R	accgctgcccgagccaccCAGCCTGCCTTCGCGGCGC
	MSMEG_0250	Mmpl3_recomb_DS_F	atctcgagtctagaagtaGGCCCGGCTACTCCCGTTC
	MSMEG_0250	Mmpl3_recomb_DS_R	ggtggtggtgctcgagtgcggccgcCGTGCGCGCGACGTTCCTG
	MSMEG_3746	PyrG_recomb_US_F	tttaagaaggagatatacatatgCGCCCGATCCGGTGATCTC
	MSMEG_3746	PyrG_recomb_US_R	accgctgcccgagccaccCCCACGGACGTCGGATTTCT
	MSMEG_3746	PyrG_recomb_DS_F	atctcgagtctagaagtaACACGACTTCGAGACGCTGGC
	MSMEG_3746	PyrG_recomb_DS_R	ggtggtggtgctcgagtgcggccgcCCGCGATCCCGTTGACGAT
	MSMEG_1523	RpsD_recomb_US_F	tttaagaaggagatatacatatgACGGCCGCGCGCGGATCAA
	MSMEG_1523	RpsD_recomb_US_R	accgctgcccgagccaccCTTCGAGTAGAGCTCGACGATGAGC
	MSMEG_1523	RpsD_recomb_DS_F	atctcgagtctagaagtaGAGAAGGCCCGCGCCGGTT
	MSMEG_1523	RpsD_recomb_DS_R	ggtggtggtgctcgagtgcggccgcGACCTCGAGCTTGCCCTTGT
	MSMEG_6917	LeuS_recomb_US_F	tttaagaaggagatatacatatgCCTCGGGCAACGTGCGTGT
	MSMEG_6917	LeuS_recomb_US_R	accgctgcccgagccaccGACGACCAGGTTGACCAGCC
	MSMEG_6917	LeuS_recomb_DS_F	atctcgagtctagaagtaCCGGGTCTAGCCCGGGCGG
	MSMEG_6917	LeuS_recomb_DS_R	gtggtggtgctcgagtgcggccgcCGATCGAGTCGAGCACCGAGG
	MSMEG_6927	MutT4_recomb_US_F	tttaagaaggagatatacatatgGGCGGCTCGACCGGCGCGG
	MSMEG_6927	MutT4_recomb_US_R	accgctgcccgagccaccCGGTCCCTGTCCGCATCCG
	MSMEG_6927	MutT4_recomb_DS_F	atctcgagtctagaagtaCCCGGGCCGGCTACAGGGT
	MSMEG_6927	MutT4_recomb_DS_R	ggtggtggtgctcgagtgcggccgcGCGGGCCGGGGCGCCGTAG
	MSMEG_2430	Ffh_recomb_US_F	aactttaagaaggagatatacatatgggccgatcggcaacctcttg
	MSMEG_2430	Ffh_recomb_US_R	cGctACCGCTGCCCGAGCCACCcttgttggggaacttcagcttc
	MSMEG_2430	Ffh_recomb_DS_F	GAAGTTATctcgagtctagaagtaaagctgaagttccccaacaag
	MSMEG_2430	Ffh_recomb_DS_R	tggtggtggtggtgctcgagtgcggccgcaccacggtcgatccagtcg
	MSMEG_4938	AtpA_recomb_US_F	ttaactttaagaaggagatatacatatggccgcccagatcaaggcc
	MSMEG_4938	AtpA_recomb_US_R	agcGctACCGCTGCCCGAGCCACCggccttcttgggtgccgg
	MSMEG_4938	AtpA_recomb_DS_F	ACGAAGTTATctcgagtctagaagtagtaacagatggcagccacactg
	MSMEG_4938	AtpA_recomb_DS_R	tggtggtggtgctcgagtgcggccgccgcccgccatgaaggcgttc
	MSMEG_1881	SecA1_recomb_US_F	aactttaagaaggagatatacatatgaggagggcatcggcctgc
	MSMEG_1881	SecA1_recomb_US_R	gcGctACCGCTGCCCGAGCCACCgcccttgcggtgcgacttc
	MSMEG_1881	SecA1_recomb_DS_F	GAAGTTATctcgagtctagaagtactagccgatctgcagggcg
	MSMEG_1881	SecA1_recomb_DS_R	gtggtggtggtgctcgagtgcggccgcccgatctgccggtcgcag
		FKBP-eGFP/FLAG-ZeoR_F	GGTGGCTCGGGCAGCGGTagCgctGGCGTGCAGGTCGAGACAAT
		FKBP-eGFP/FLAG-ZeoR_R	tacttctagactcgagATAACTTC
	Primers used to clone the reporter plasmids
	Locus	Primer_ID	Primer
	MSMEG_3858	RbpA_TPD_reporter_F	TAATTAATATCAGGAGGTATACATatgatgacgatggctgatcgtgtcctgc
	MSMEG_3858	RbpA_TPD_reporter_R	CagcGctGCCCGAGCCACCAGTACTgcttccggttccgcgccg
	MSMEG_1836	ManA_TPD_reporter_F	TAATTAATATCAGGAGGTATACATATGcatcccgaggccgagttgt
	MSMEG_1836	ManA_TPD_reporter_R	CAGCGCTGCCCGAGCCACCAGTACTgatcccgacggtcacccgg
	MSMEG_1813	AccD5_TPD_reporter_F	TAATTAATATCAGGAGGTATACATatgacgagcgttaccgagccgtcc
	MSMEG_1813	AccD5_TPD_reporter_R	CagcGctGCCCGAGCCACCAGTACTcagcggaatgttcccgtgcttctt
	MSMEG_2962	MSMEG_2962_TPD_reporter_F	TAATTAATATCAGGAGGTATACATATGgccgcaaaacagacaaaagacgac
	MSMEG_2962	MSMEG_2962_TPD_reporter_R	CAGCGCTGCCCGAGCCACCAGTACTccgccggttggtccgttta
	MSMEG_4485	GlyS_TPD_reporter_F	TAATTAATATCAGGAGGTATACATATGgcttccatcatcgacaccgttgc
	MSMEG_4485	GlyS_TPD_reporter_R	CAGCGCTGCCCGAGCCACCAGTACTggcgcccttgagacgcacg
	MSMEG_6382	DprE1_TPD_reporter_F	TAATTAATATCAGGAGGTATACATATGggcgcggtaccctcactga
	MSMEG_6382	DprE1_TPD_reporter_R	CAGCGCTGCCCGAGCCACCAGTACTgagcagttgcaggcgcctg
	MSMEG_3150	FabG_TPD_reporter_F	TAATTAATATCAGGAGGTATACATATGactgtgactgacaatccggcc
	MSMEG_3150	FabG_TPD_reporter_R	CAGCGCTGCCCGAGCCACCAGTACTgtggcccatgcccatgccg
	MSMEG_1439	RplB_TPD_reporter_F	TAATTAATATCAGGAGGTATACATATGggaattcgcaagtacaagccgac
	MSMEG_1439	RplB_TPD_reporter_R	CAGCGCTGCCCGAGCCACCAGTACTgcgcttcttgccggtgcgc
	MSMEG_0952	HemA_TPD_reporter_F	TAATTAATATCAGGAGGTATACATATGagcgtgctgctattcgggg
	MSMEG_0952	HemA_TPD_reporter_R	CAGCGCTGCCCGAGCCACCAGTACTctcagtcttatcgagatcggttgttatcaag
	MSMEG_4937	AtpG_TPD_reporter_F	TAATTAATATCAGGAGGTATACATatggcagccacactgcgcgaact
	MSMEG_4937	AtpG_TPD_reporter_R	CagcGctGCCCGAGCCACCAGTACTtttcgagccggccagcgc
	MSMEG_1524	RpoA_TPD_reporter_F	TTAATTAATATCAGGAGGTATACATatgctgatctctcagcgtccc
	MSMEG_1524	RpoA_TPD_reporter_R	agcGctACCGCTGCCCGAGCCACCaagctgctcggtctcggc
	MSMEG_4936	AtpD_TPD_reporter_F	TAATTAATATCAGGAGGTATACATatgactgctactgcagaaaagaccgcgg
	MSMEG_4936	AtpD_TPD_reporter_R	CagcGctGCCCGAGCCACCAGTACTcagcttggcgccgaggct
	MSMEG_3758	TyrS_TPD_reporter_F	TAATTAATATCAGGAGGTATACATATGatcgttcccgtgacttcaagcg
	MSMEG_3758	TyrS_TPD_reporter_R	CAGCGCTGCCCGAGCCACCAGTACTttttccctggtcagacgcgg
	MSMEG_1435	RpsJ_TPD_reporter_F	CTTAATTAAGAAGGAGATATACATATGgtgacgaatttcggcccga
	MSMEG_1435	RpsJ_TPD_reporter_R	CagcGctACCGCTGCCCGAGCCACCctggatgttgacgtcgacgc
	MSMEG_3060	MSMEG_3060_TPD_reporter_F	TAATTAATATCAGGAGGTATACATATGtggggcgccgcggccgtcg
	MSMEG_3060	MSMEG_3060_TPD_reporter_R	CAGCGCTGCCCGAGCCACCAGTACTctgcgcaggtgtcccgcgt
	MSMEG_1523	RpsD_TPD_reporter_F	TAATTAATATCAGGAGGTATACATATGgctcgttataccggacccg
	MSMEG_1523	RpsD_TPD_reporter_R	CAGCGCTGCCCGAGCCACCAGTACTcttcgagtagagctcgacgatgagc
	MSMEG_4938	AtpA_TPD_reporter_F	TAATTAATATCAGGAGGTATACATATGgcagagttgacaatctcggctgc
	MSMEG_4938	AtpA_TPD_reporter_R	CAGCGCTGCCCGAGCCACCAGTACTggccttcttgggtgccggc
	MSMEG_6154	MSMEG_6154_TPD_reporter_F	TAATTAATATCAGGAGGTATACATATGaccacggagcccatcccca
	MSMEG_6154	MSMEG_6154_TPD_reporter_R	CAGCGCTGCCCGAGCCACCAGTACTtcccggcaccgacgcgccg
	MSMEG_4939	AtpH_TPD_reporter_F	TAATTAATATCAGGAGGTATACATatgtcgattttcatcggacagctgatcggc
	MSMEG_4939	AtpH_TPD_reporter_R	CagcGctGCCCGAGCCACCAGTACTgtccggcaagccggtctgc
	MSMEG_0953	HemC_TPD_reporter_F	TAATTAATATCAGGAGGTATACATATGgcaaacaaccgcgattcggtg
	MSMEG_0953	HemC_TPD_reporter_R	CAGCGCTGCCCGAGCCACCAGTACTtttctcactcccacgctcttcca
	MSMEG_5798	PurM_TPD_reporter_F	TAATTAATATCAGGAGGTATACATATGaccgatcgcgaagactccgt
	MSMEG_5798	PurM_TPD_reporter_R	CAGCGCTGCCCGAGCCACCAGTACTgaaccgtgggtgctggccg
	MSMEG_2299	NrdE_TPD_reporter_F	TAATTAATATCAGGAGGTATACATatgttgccgggggaggcggat
	MSMEG_2299	NrdE_TPD_reporter_R	CagcGctGCCCGAGCCACCAGTACTcagcatgcagctgacgcaaccc
	MSMEG_6369	MSMEG_6369_TPD_reporter_F	TAATTAATATCAGGAGGTATACATATGacgttcaccgacgcggcgg
	MSMEG_6369	MSMEG_6369_TPD_reporter_R	CAGCGCTGCCCGAGCCACCAGTACTgacccagtagggcacgcgg
	MSMEG_6256	Asd_TPD_reporter_F	TAATTAATATCAGGAGGTATACATATGgtcaacatcggtgtggtcggc
	MSMEG_6256	Asd_TPD_reporter_R	CAGCGCTGCCCGAGCCACCAGTACTgaggtcggcggccaacagt
	MSMEG_2430	Ffh_TPD_reporter_F	TAATTAATATCAGGAGGTATACATatgtttgaaagcctgtctgaccggttgacc
	MSMEG_2430	Ffh_TPD_reporter_R	CagcGctGCCCGAGCCACCAGTACTcttgttggggaacttcagcttcgacagg
	MSMEG_4617	NadE_TPD_reporter_F	TAATTAATATCAGGAGGTATACATatggacttcttcagcgcctacc
	MSMEG_4617	NadE_TPD_reporter_R	CagcGctGCCCGAGCCACCAGTACTgctctccgggatctcgcgttc
	MSMEG_3117	MSMEG_3117_TPD_reporter_F	TAATTAATATCAGGAGGTATACATATGtccgtcggacgaattttcctgc
	MSMEG_3117	MSMEG_3117_TPD_reporter_R	CAGCGCTGCCCGAGCCACCAGTACTggcaacaggggcgggaaca
	MSMEG_3084	Gap_TPD_reporter_F	TAATTAATATCAGGAGGTATACATATGaccatccgggtaggcgtta
	MSMEG_3084	Gap_TPD_reporter_R	CAGCGCTGCCCGAGCCACCAGTACTgagcgacttaccgaccaggg
	MSMEG_1881	SecA1_TPD_reporter_F	TAATTAATATCAGGAGGTATACATatgctgtcgaagttgctccgtctcggt
	MSMEG_1881	SecA1_TPD_reporter_R	CagcGctGCCCGAGCCACCAGTACTgcccttgcggtgcgacttcg
	MSMEG_6103	FolP_TPD_reporter_F	TAATTAATATCAGGAGGTATACATATGaacccaccgagcctgacgg
	MSMEG_6103	FolP_TPD_reporter_R	CAGCGCTGCCCGAGCCACCAGTACTgccaatctgtcctccagaagtcc
	MSMEG_3746	PyrG_TPD_reporter_F	TAATTAATATCAGGAGGTATACATATGcccgcgttacgcaagcacc
	MSMEG_3746	PyrG_TPD_reporter_R	CAGCGCTGCCCGAGCCACCAGTACTcccacggacgtcggatttct
	MSMEG_3045	MSMEG_3045_TPD_reporter_F	TAATTAATATCAGGAGGTATACATATGaacacaccgacgctcgtcg
	MSMEG_3045	MSMEG_3045_TPD_reporter_R	CAGCGCTGCCCGAGCCACCAGTACTtgcgttttcctccagccagc
	MSMEG_3886	TatC_TPD_reporter_F	TAATTAATATCAGGAGGTATACATATGcagacccccggcatcttca
	MSMEG_3886	TatC_TPD_reporter_R	CAGCGCTGCCCGAGCCACCAGTACTggtggcatcgtcatcgaccg
	MSMEG_3750	MSMEG_3750_TPD_reporter_F	TAATTAATATCAGGAGGTATACATATGacagttgagcgctcgatcctgc
	MSMEG_3750	MSMEG_3750_TPD_reporter_R	CAGCGCTGCCCGAGCCACCAGTACTctgcccccgccacccggtg
	MSMEG_2378	SerA_TPD_reporter_F	TAATTAATATCAGGAGGTATACATATGagtcttcccgttgtactgatagcc
	MSMEG_2378	SerA_TPD_reporter_R	CAGCGCTGCCCGAGCCACCAGTACTtgacagatcaaccacttccagcg
	MSMEG_6114	Ppa_TPD_reporter_F	TAATTAATATCAGGAGGTATACATATGgagttcgacgtcgtcatcgagatcc
	MSMEG_6114	Ppa_TPD_reporter_R	CAGCGCTGCCCGAGCCACCAGTACTgtgcccggagctcttgaacc
	MSMEG_3072	MSMEG_3072_TPD_reporter_F	TAATTAATATCAGGAGGTATACATATGaccaggctcgattccgtcg
	MSMEG_3072	MSMEG_3072_TPD_reporter_R	CAGCGCTGCCCGAGCCACCAGTACTctgcgccccgcccgattcc
	MSMEG_2976	HisS_TPD_reporter_F	TAATTAATATCAGGAGGTATACATATGactgaaggttcttcgcccgtc
	MSMEG_2976	HisS_TPD_reporter_R	CAGCGCTGCCCGAGCCACCAGTACTccgaccgaggcgggaaagc
	MSMEG_3151	InhA_TPD_reporter_F	TTAATTAATATCAGGAGGTATACATatgacaggcctactcgaaggca
	MSMEG_3151	InhA_TPD_reporter_R	CCagcGctACCGCTGCCCGAGCCACCcaacagctgcgtgctggc
	MSMEG_4621	ProB_TPD_reporter_F	TAATTAATATCAGGAGGTATACATATGagcgagcaccgcgaggcgg
	MSMEG_4621	ProB_TPD_reporter_R	CAGCGCTGCCCGAGCCACCAGTACTggtgcgcaccaggtcgtcg
	MSMEG_2086	PrfB_TPD_reporter_F	TAATTAATATCAGGAGGTATACATATGgatcctgaccgtcaagcagacatc
	MSMEG_2086	PrfB_TPD_reporter_R	CAGCGCTGCCCGAGCCACCAGTACTatcgtcatcttttctgttgcgcca
	MSMEG_4684	RpiB_TPD_reporter_F	TAATTAATATCAGGAGGTATACATATGcgcgtctacgtcggtgccg
	MSMEG_4684	RpiB_TPD_reporter_R	CAGCGCTGCCCGAGCCACCAGTACTggccggcgcgcccgggacc
	MSMEG_0903	LpdA_TPD_reporter_F	TAATTAATATCAGGAGGTATACATATGacccactttgacgttgttgttctcg
	MSMEG_0903	LpdA_TPD_reporter_R	CAGCGCTGCCCGAGCCACCAGTACTaaagttgatcatgtggccggcc
	MSMEG_1401	Tuf_TPD_reporter_F	TAATTAATATCAGGAGGTATACATATGgcgaaggcgaagttcgagcg
	MSMEG_1401	Tuf_TPD_reporter_R	CAGCGCTGCCCGAGCCACCAGTACTcttgatgatcttggtgacgcggc
	MSMEG_4943	MSMEG_4943_TPD_reporter_F	TAATTAATATCAGGAGGTATACATATGacgacaccagcgcacgatg
	MSMEG_4943	MSMEG_4943_TPD_reporter_R	CAGCGCTGCCCGAGCCACCAGTACTacccttcgattccgtatccaagac
	MSMEG_6933	TrxB_TPD_reporter_F	TAATTAATATCAGGAGGTATACATATGtccacttcacagacggttcacga
	MSMEG_6933	TrxB_TPD_reporter_R	CAGCGCTGCCCGAGCCACCAGTACTgtcttgttcggcgagccagc
	MSMEG_2374	IlvC_TPD_reporter_F	TAATTAATATCAGGAGGTATACATATGgcagttgagatgttctacgacgacg
	MSMEG_2374	IlvC_TPD_reporter_R	CAGCGCTGCCCGAGCCACCAGTACTggcggtttcggtgatcggc
	MSMEG_5524	SucD_TPD_reporter_F	TAATTAATATCAGGAGGTATACATATGtcgatctttctgaacaaggactccaagg
	MSMEG_5524	SucD_TPD_reporter_R	CAGCGCTGCCCGAGCCACCAGTACTcagcgactgcaggatctcgc
	MSMEG_3144	MSMEG_3144_TPD_reporter_F	TAATTAATATCAGGAGGTATACATATGaccggaccgcatgtgatcc
	MSMEG_3144	MSMEG_3144_TPD_reporter_R	CAGCGCTGCCCGAGCCACCAGTACTatgttcgattggcgttgcgtcg
	MSMEG_4235	MraW_TPD_reporter_F	TAATTAATATCAGGAGGTATACATATGacgaacgatccggatcacgg
	MSMEG_4235	MraW_TPD_reporter_R	CAGCGCTGCCCGAGCCACCAGTACTgctgccccttcccccaacc
	MSMEG_4700	EttA_TPD_reporter_F	TAATTAATATCAGGAGGTATACATATGgccgaattcatctacacgatgcgg
	MSMEG_4700	EttA_TPD_reporter_R	CAGCGCTGCCCGAGCCACCAGTACTgtctcgtgtgagtcggcgg
	MSMEG_2671	FolA_TPD_reporter_F	TAATTAATATCAGGAGGTATACATATGagactgatctgggcccagtcg
	MSMEG_2671	FolA_TPD_reporter_R	CAGCGCTGCCCGAGCCACCAGTACTgcgccggtagctgcagaac
	MSMEG_5841	PurC_TPD_reporter_F	TAATTAATATCAGGAGGTATACATATGcgccctgctctgtccgact
	MSMEG_5841	PurC_TPD_reporter_R	CAGCGCTGCCCGAGCCACCAGTACTtgcaccgatccaatcgtcgaaa
	MSMEG_3152	HemH_TPD_reporter_F	TAATTAATATCAGGAGGTATACATATGtcgtttgacgccttgctgct
	MSMEG_3152	HemH_TPD_reporter_R	CAGCGCTGCCCGAGCCACCAGTACTcgccgagcaggccggcgtg
	MSMEG_3122	SufB_TPD_reporter_F	TAATTAATATCAGGAGGTATACATATGacgaccacccccgagacag
	MSMEG_3122	SufB_TPD_reporter_R	CAGCGCTGCCCGAGCCACCAGTACTgccgaccgcaccttccatc
	MSMEG_6458	MSMEG_6458_TPD_reporter_F	TAATTAATATCAGGAGGTATACATATGgctgatccccgcggtttcc
	MSMEG_6458	MSMEG_6458_TPD_reporter_R	CAGCGCTGCCCGAGCCACCAGTACTgcgctgcggcgcggcggtg
	MSMEG_4954	Rho_TPD_reporter_F	TAATTAATATCAGGAGGTATACATATGactgaaacggacctcttcacagc
	MSMEG_4954	Rho_TPD_reporter_R	CAGCGCTGCCCGAGCCACCAGTACTgtcgacgtccatcgagccg
	MSMEG_3120	MSMEG_3120_TPD_reporter_F	TAATTAATATCAGGAGGTATACATATGatggccagccgcctgtcgt
	MSMEG_3120	MSMEG_3120_TPD_reporter_R	CAGCGCTGCCCGAGCCACCAGTACTcggggattcagcgtaggcg
	MSMEG_1367	RpoB_TPD_reporter_F	TAATTAATATCAGGAGGTATACATATGctggaaggatgcatcttggcagt
	MSMEG_1367	RpoB_TPD_reporter_R	CAGCGCTGCCCGAGCCACCAGTACTcgcgagatcctcgacggac
	MSMEG_1568	GlmS_TPD_reporter_F	TAATTAATATCAGGAGGTATACATATGtgtggaatcgtcggctacgtag
	MSMEG_1568	GlmS_TPD_reporter_R	CAGCGCTGCCCGAGCCACCAGTACTctcgaccgtgaccgacttcg
	MSMEG_5515	PurH_TPD_reporter_F	TAATTAATATCAGGAGGTATACATATGagcgacaagaaaccggtccg
	MSMEG_5515	PurH_TPD_reporter_R	CAGCGCTGCCCGAGCCACCAGTACTgtgcgcgaaatgccttgcg
	MSMEG_6366	MSMEG_6366_TPD_reporter_F	TAATTAATATCAGGAGGTATACATATGacatcctcttctgcaccgcg
	MSMEG_6366	MSMEG_6366_TPD_reporter_R	CAGCGCTGCCCGAGCCACCAGTACTgtgtgcgtcacgcgcggtt
	MSMEG_3030	AroC_TPD_reporter_F	TAATTAATATCAGGAGGTATACATATGttgcgttggaccacagctgg
	MSMEG_3030	AroC_TPD_reporter_R	CAGCGCTGCCCGAGCCACCAGTACTgctcgaagcctgcgccgcc
	MSMEG_5847	PurB_TPD_reporter_F	TAATTAATATCAGGAGGTATACATATGttcgtgacgattccgaatgttctgg
	MSMEG_5847	PurB_TPD_reporter_R	CAGCGCTGCCCGAGCCACCAGTACTcaagatcgcgcccgaggtg
	MSMEG_4226	MurC_TPD_reporter_F	TAATTAATATCAGGAGGTATACATATGacgggcatctcgctgccac
	MSMEG_4226	MurC_TPD_reporter_R	CAGCGCTGCCCGAGCCACCAGTACTcgacgcgcccgctcccggc
	MSMEG_6074	CysS_TPD_reporter_F	TAATTAATATCAGGAGGTATACATATGaccgatcgcgctcaagctg
	MSMEG_6074	CysS_TPD_reporter_R	CAGCGCTGCCCGAGCCACCAGTACTcttgtcccgctctatcagggc
	MSMEG_3221	TrpA_TPD_reporter_F	TAATTAATATCAGGAGGTATACATATGagccgactgggcgcaatgt
	MSMEG_3221	TrpA_TPD_reporter_R	CAGCGCTGCCCGAGCCACCAGTACTagctgacaccctccgccga
	MSMEG_3209	MSMEG_3209_TPD_reporter_F	TAATTAATATCAGGAGGTATACATATGgcgacaggggcgaccgagg
	MSMEG_3209	MSMEG_3209_TPD_reporter_R	CAGCGCTGCCCGAGCCACCAGTACTtccgctgaccgcggacagg
	MSMEG_4942	AtpB_TPD_reporter_F	TAATTAATATCAGGAGGTATACATATGctggccgctgaagagggtg
	MSMEG_4942	AtpB_TPD_reporter_R	CAGCGCTGCCCGAGCCACCAGTACTgtggtcctcgtggtccagtt
	MSMEG_4959	ArgS_TPD_reporter_F	TAATTAATATCAGGAGGTATACATATGacccccgccgaccttgctg
	MSMEG_4959	ArgS_TPD_reporter_R	CAGCGCTGCCCGAGCCACCAGTACTcatccgctccggtgcgctg
	MSMEG_4493	Era_TPD_reporter_F	TAATTAATATCAGGAGGTATACATATGgcgttgactgaattccgttccgg
	MSMEG_4493	Era_TPD_reporter_R	CAGCGCTGCCCGAGCCACCAGTACTgaagcccagcttgcccaac
	MSMEG_2383	GltX_TPD_reporter_F	TAATTAATATCAGGAGGTATACATATGacaacgaagaaggtccgggtt
	MSMEG_2383	GltX_TPD_reporter_R	CAGCGCTGCCCGAGCCACCAGTACTcacccggtccctcgcggcg
	AtpA Locus Check
	ZS_49	Msmeg_colony_check_F	AACCTGCTCGTGGCGATC
	ZS_50	Msmeg_colony_check_R	TGCCGATGACGCCCTTGT
	ZS_319	AtpA_check_out_F	ctggatgtacaacggcaagcacgtcc
	ZS_320	AtpA_check_out_R	ccgccgacgatctcgctgatttcc
	ZS_321	AtpA_check_in_F	ttccaggcctctgacggcagc
	ZS_322	AtpA_check_in_R	ccgcaagttcggtgagcatgttgg
	ZS_323	AtpA_check_zeo_R	ggaagttcgtggacacgacctccg
	Primer pair 1	ZS_319	ZS_320
	Primer pair 2	ZS_321	ZS_322
	Primer pair 3	ZS_319	ZS_322
	Primer pair 4	ZS_49	ZS_50

## Sheet: Other Cloning Primers
Supplementary Data File 6 | Primers used in this study.
	KO ClpC1 and integrate ClpC1 with endogenous promoter at L5 site (CT94)
1	Amplify ClpC1 5'	HW72	HW78
2	Amplify ClpC1 3'	HW74	HW75
3	Amplify Zeo Cassette	HW77	HW71
4	Gibson assemble into CT94 to make pHW24 - ClpC1 KO plasmid
5	Verify the plasmid sequence	HW87	HW71	JH63
6	Amplify ClpC1 KO double strand DNA for recombineering mediated gene KO	HW87	HW88
7	Amplify PclpC1-ClpC1	JH72	HW102
8	Gibson assemble PclpC1-ClpC1 into CT94 to make pHW26
9	Verify the plasmid sequence	JH62	HW104	HW105	HW106	JH63
10	Verify KO and L5 integration	HW82	HW83	HW84
	L5 swap ClpC1 with ClpC1-FRB-myc
1	Amplify FRB fragment with Gibson handles	HW185	HW186
2	Amplify ClpC1 from gDNA with FRB overlap	JH72	HW131
3	Gibson assemble to make pHW33
4	Verify the plasmid sequence	HW104	HW105	HW106	HW116	HW117	HW130
	Clone the FKBP-eGFP backbone construct
1	Amplify FKBP-eGFP from pJZ381	HW166	HW167
2	Gibson assemble into CT312 to make pHW39
3	Verify plasmid sequence	HW156	HW157
	Clone FRB-ClpC1-6xHis
1	Amplify FRB	HW391	HW392
2	Amplify ClpC1 from Mtb gDNA	HW393	HW394
3	Gibson assemble into CT215 to form pHW100
	Clone ClpC1-FRB-6xHis
1	Amplify ClpC1 from Mtb gDNA	HW388	HW389
2	Amplify FRB	HW110	HW348
3	Gibson assemble into CT215 to form pHW101
	Generate split nanoluc plasmids
1	Amplify Pimyc	PMW-1	PMW-2
2	Amplify linker6-114NP	PMW-3	PMW-4
3	Gibson assemble to form pMW001
4	Amplify Pimyc	PMW-1	PMW-2
5	Amplify linker6-Nluc11s	PMW-3	PMW-4
6	Gibson assemble to form pMW002
	Generate split nanoluc FRB and FKBP plasmids
1	Amplify FRB	PMW-55	PMW-56
2	Amplify FKBP	PMW-53	PMW-54
3	Cut pMW001 and pMW002 with ScaI
4	Gibson assemble FRB into linearized pMW001 to form pMW019
5	Gibson assemble FKBP into linearized pMW002 to form pMW020
6	Gibson assemble FKBP into linearized pMW001 to form pMW022
	HW102	TAGGGTCCCCAATTAATTAGCTAAAGCTTtcactccgtgcctgcggtc
	HW104	ctcgatctcgtcgaacagca
	HW105	gcaggaaccggtcgttgatg
	HW106	cgggttgttcttggtgcg
	HW110	ggatctagcggatccagtATCCTATGGCATGAGATGTGGC
	HW116	GAAGGCCATCCTGACGGATG
	HW117	GCCTGGCAGTCGATCGTAC
	HW130	ggccgatctcctcgaacagg
	HW131	TGCCATAGGATactggatccgctagatccctccgtgcctgcggtc
	HW156	GCAGAAGGCCATCCTGACG
	HW157	CGTACGCTAGTTAACTACGTCG
	HW166	GCATGCTTAATTAAGAAGGAGATATACATatgagCgctGGCGTGCAGG
	HW167	TAGGGTCCCCAATTAATTAGCTAAAGCTTaTTTGTACAGCTCGTCCATGC
	HW185	GGAGCAGAAGCTGATCTCGGAAGAGGACCTGCTGGGCGGCTCGATCCTATGGCATGAGATGTGGC
	HW186	tctctcaaaactggatccgctagatccTCTGGTCTTCGAGATGCG
	HW348	ggtggtggtggtggtgctcgagtgcggccgcTCTGGTCTTCGAaATGCGGC
	HW388	tttaactttaagaaggagatatacatatgttcgaacgatttaccgacc
	HW389	ATAGGATactggatccgctagatccccgcgcggccggctccg
	HW391	aactttaagaaggagatatacatatgATCCTATGGCATGAGATGTGGC
	HW392	cgaaactggatccgctagatccTCTGGTCTTCGAaATGCGGC
	HW393	CAGAggatctagcggatccagtttcgaacgatttaccgaccgtg
	HW394	gtggtggtggtgctcgagtgcggccgcccgcgcggccggctccg
	HW71	tacttctagactcgagATAACTTC
	HW72	AATTAAGAAGGAGATATACATatgggtgtgacctatgagatcgacc
	HW74	CGAAGTTATctcgagtctagaagtacgccttcaggtgaacactgag
	HW75	GGTCCCCAATTAATTAGCTAAAGCTTgaagatccaggaccagacgaaag
	HW77	cttcgagaggcctATAACTTC
	HW78	TACGAAGTTATaggcctctcgaagcctgcttccatcacgtagcg
	HW82	gaaccggaatgggcatcgatag
	HW83	ggtgagccggagaagtcatg
	HW84	gctcaagaccaaggacatggc
	HW87	ggtgtgacctatgagatcgacc
	HW88	gaagatccaggaccagacgaaag
	JH62	CCTTTTTGCGTTTAATACTGCATG
	JH63	TAGGGTCCCCAATTAATTAGCTA
	JH72	TTAATACTGCATGCACtctagaagttgcgcaacgatctgaa
	PMW-1	TTTGCGTTTAATACTGCATGCACTCTAGAGTTTAAACGGATCGTCGCACCGG
	PMW-2	CACCGTTGCTAGTACTCATATGTATACCTCCTGATATCTAATGCGGATCCG
	PMW-3	AGGAGGTATACATATGAGTACTAGCAACGGTGGCTCGGGCAGCGGT
	PMW-4	TAGGGTCCCCAATTAATTAGCTAAAGCTT
	PMW-53	ATCAGGAGGTATACATATGAGTagCgctGGCGTGCAGGTC
	PMW-54	CCGAGCCACCGTTGCTAGTTTCGAGCTTGAGCAGTTCGACGT
	PMW-55	ATCAGGAGGTATACATATGAGTATCCTATGGCATGAGATGTGGCA
	PMW-56	CCGAGCCACCGTTGCTAGTTCTGGTCTTCGAaATGCGGCG
