# Supplementary material for: Targeted protein degradation in mycobacteria uncovers antibacterial effects and potentiates antibiotic efficacy
Source: Nat Commun. 2024 May 14;15:4065. doi: 10.1038/s41467-024-48506-8 (PMC11094019; doi:10.1038/s41467-024-48506-8)
Supplement: Supplementary file 10 — Source Data [file 41467_2024_48506_MOESM10_ESM.xlsx]

## Sheet: Figure 1
Figure 1c	Condition	11S+114			FKBP-11S+FKBP-114			FKBP-11S+FRB-114
	Replicate	1	2	3	1	2	3	1	2	3
	Rapamycin conc. (ng/mL)	RLU
	0	-17.52	-111.52	-4.52	-18.52	-90.52	-42.52	313.48	292.48	335.48
	1.6	-4.52	50.48	30.48	59.48	57.48	117.48	4071.48	3601.48	4260.48
	8	2.48	-79.52	29.48	-84.52	-38.52	-75.52	6059.48	7297.48	6730.48
	40	8.48	-62.52	-19.52	-24.52	13.48	-130.52	13190.5	12252.5	11008.5
	200	-46.52	-1.52	-24.52	85.48	-73.52	-28.52	20388.5	19994.5	20818.5
	1000	-17.52	-40.52	46.48	-68.52	-39.52	-32.52	28018.5	27137.5	26988.5
	5000	-79.52	-27.52	-145.52	-49.52	-46.52	-82.52	22324.5	22223.5	21527.5
Figure 1e		- ClpP1P2						+ ClpP1P2
	Condition	WT	WT	FRB-ClpC1	FRB-ClpC1	ClpC1-FRB	ClpC1-FRB	WT	WT	FRB-ClpC1	FRB-ClpC1	ClpC1-FRB	ClpC1-FRB
	Replicate	1	2	1	2	1	2	1	2	1	2	1	2
	Time (min)	Normalized Fluorescence
	0	1	1	1	1	1	1	1	1	1	1	1	1
	0.5	0.994012	0.985895	0.990514	0.974721	0.997045	0.978288	0.982565	0.986612	0.979739	0.983596	0.98491	0.979917
	1	0.984339	0.97075	0.983699	0.974098	0.990951	0.972196	0.965376	0.965488	0.976083	0.975468	0.962962	0.972713
	1.5	0.989841	0.974524	0.985179	0.969089	0.98903	0.974796	0.956046	0.954026	0.978477	0.973073	0.96897	0.962953
	2	0.980865	0.97903	0.983265	0.974379	0.982152	0.977584	0.949767	0.954782	0.972227	0.974401	0.961811	0.95489
	2.5	0.974791	0.964912	0.978526	0.97218	0.973814	0.967983	0.92821	0.937867	0.970124	0.9685	0.957239	0.950044
	3	0.975146	0.965639	0.978002	0.969254	0.970018	0.963208	0.920019	0.918325	0.965226	0.9695	0.946242	0.940113
	3.5	0.965733	0.945703	0.960513	0.949866	0.970212	0.951953	0.895295	0.90376	0.945556	0.945639	0.938611	0.916094
	4	0.961551	0.952168	0.961896	0.958977	0.972236	0.958614	0.875454	0.894848	0.947636	0.954251	0.920117	0.910559
	4.5	0.968349	0.953418	0.970177	0.957742	0.973284	0.95817	0.886639	0.884158	0.949311	0.956826	0.928507	0.907348
	5	0.945527	0.941967	0.956116	0.954791	0.957028	0.94864	0.87164	0.87364	0.945246	0.946011	0.905399	0.90187
	5.5	0.970923	0.951648	0.97069	0.958989	0.988523	0.966155	0.874178	0.872226	0.961875	0.965134	0.925851	0.908089
	6	0.958404	0.957105	0.964419	0.964127	0.972451	0.9578	0.856259	0.867383	0.960079	0.963026	0.920893	0.901977
	6.5	0.959495	0.94819	0.967432	0.954567	0.968011	0.967295	0.840229	0.856739	0.956123	0.953021	0.90407	0.891688
	7	0.949241	0.938661	0.955616	0.952106	0.964383	0.948722	0.840061	0.84121	0.938558	0.947978	0.888648	0.874207
	7.5	0.957873	0.944635	0.955192	0.944977	0.972199	0.951699	0.834022	0.825589	0.943672	0.952537	0.901543	0.879437
	8	0.936821	0.933059	0.955521	0.943716	0.958447	0.94559	0.815735	0.811349	0.931526	0.936415	0.874184	0.877953
	8.5	0.957305	0.95257	0.969695	0.95956	0.983303	0.966495	0.815732	0.82037	0.944292	0.953823	0.88355	0.8764
	9	0.942757	0.931154	0.943313	0.9419	0.961918	0.943555	0.792214	0.793267	0.936737	0.939855	0.878052	0.856734
	9.5	0.941811	0.934951	0.952931	0.946728	0.956291	0.94375	0.795106	0.786933	0.931415	0.94599	0.870699	0.845407
	10	0.938244	0.936731	0.959092	0.950077	0.970339	0.945875	0.781709	0.775299	0.938146	0.94409	0.873724	0.848459
	10.5	0.942583	0.941248	0.95795	0.948266	0.967987	0.947683	0.775224	0.776129	0.938998	0.948629	0.869826	0.845414
	11	0.940414	0.933067	0.943839	0.938416	0.956146	0.947047	0.761218	0.758705	0.932746	0.941505	0.853705	0.833591
	11.5	0.955439	0.939386	0.949411	0.951479	0.971983	0.956508	0.762433	0.770431	0.938574	0.95176	0.860013	0.843205
	12	0.939228	0.930891	0.943072	0.933443	0.957601	0.950089	0.75702	0.749258	0.924457	0.926723	0.84446	0.849303
	12.5	0.932886	0.915068	0.941519	0.932077	0.954203	0.939991	0.743214	0.739802	0.922116	0.924261	0.835867	0.82025
	13	0.924332	0.938105	0.943384	0.92529	0.961159	0.947651	0.736614	0.725083	0.930485	0.934716	0.842559	0.822512
	13.5	0.944511	0.945338	0.951821	0.94263	0.974169	0.957654	0.738387	0.742994	0.939325	0.945025	0.843577	0.8295
	14	0.925277	0.912271	0.926969	0.926518	0.941285	0.938653	0.72184	0.71741	0.924705	0.929914	0.827301	0.808259
	14.5	0.9345	0.926458	0.94781	0.927811	0.953047	0.939653	0.71197	0.710322	0.924783	0.93486	0.823546	0.805409
	15	0.928449	0.916005	0.936954	0.929591	0.961269	0.94404	0.707235	0.705232	0.931296	0.930774	0.817362	0.796191
	15.5	0.92143	0.916675	0.941584	0.928138	0.939673	0.93066	0.712984	0.706872	0.925576	0.920857	0.804831	0.794397
	16	0.926365	0.922864	0.937656	0.934501	0.955531	0.934756	0.699632	0.694314	0.920781	0.928404	0.804728	0.802753
	16.5	0.925151	0.922529	0.935525	0.928917	0.948303	0.93752	0.692736	0.693786	0.922413	0.931219	0.804835	0.790395
	17	0.918389	0.914331	0.927114	0.923784	0.944301	0.926807	0.684724	0.676698	0.917265	0.919537	0.793726	0.788762
	17.5	0.945192	0.928009	0.947655	0.942817	0.951408	0.947447	0.68688	0.682938	0.929696	0.946708	0.806152	0.80196
	18	0.919517	0.913799	0.932818	0.926559	0.954998	0.928503	0.666871	0.673102	0.918123	0.915314	0.801632	0.777724
	18.5	0.93625	0.9295	0.936473	0.938838	0.960061	0.943545	0.671916	0.675552	0.92365	0.931828	0.805481	0.789362
	19	0.920246	0.913943	0.922756	0.91621	0.943981	0.939226	0.664119	0.658916	0.912346	0.922065	0.793101	0.775697
	19.5	0.925045	0.914613	0.941319	0.920095	0.95392	0.93509	0.668253	0.666466	0.922712	0.922597	0.795927	0.775168
	20	0.923874	0.928856	0.937579	0.93051	0.955876	0.946383	0.660127	0.652991	0.924206	0.923833	0.784924	0.769401
	20.5	0.919573	0.908862	0.927937	0.921052	0.95287	0.927894	0.646111	0.644113	0.918727	0.92447	0.776977	0.764104
	21	0.918825	0.911403	0.924921	0.910721	0.951232	0.926985	0.630792	0.634714	0.916161	0.908516	0.777568	0.754258
	21.5	0.913221	0.895077	0.920385	0.922975	0.952917	0.929669	0.63065	0.638767	0.920602	0.91643	0.767567	0.755319
	22	0.91203	0.910182	0.925276	0.926907	0.955769	0.936744	0.632861	0.638954	0.916112	0.92093	0.771306	0.761384
	22.5	0.931845	0.935227	0.93803	0.93317	0.959213	0.953371	0.642918	0.641019	0.931179	0.945428	0.793989	0.775439
	23	0.902265	0.908829	0.924951	0.915647	0.950414	0.929946	0.620897	0.622638	0.913812	0.925883	0.764679	0.751364
	23.5	0.906263	0.911057	0.917589	0.908201	0.940736	0.927722	0.618775	0.617189	0.899063	0.920551	0.767792	0.744575
	24	0.903933	0.907161	0.916535	0.915185	0.944493	0.924504	0.622368	0.615112	0.907324	0.917927	0.76505	0.746353
	24.5	0.906507	0.904367	0.918606	0.916219	0.944024	0.934363	0.6162	0.612968	0.911868	0.914236	0.757541	0.741941
	25	0.907017	0.911072	0.926157	0.915355	0.948148	0.929641	0.618487	0.60965	0.904548	0.916279	0.751898	0.749434
	25.5	0.919381	0.906323	0.928228	0.917	0.945802	0.930119	0.612794	0.615209	0.911933	0.92396	0.761769	0.739841
	26	0.904756	0.900997	0.92247	0.917809	0.951219	0.933064	0.602681	0.600371	0.910773	0.914991	0.748807	0.737158
	26.5	0.910475	0.902886	0.923276	0.915052	0.952492	0.933485	0.606202	0.599233	0.905264	0.915719	0.756798	0.739906
	27	0.913202	0.901108	0.925307	0.92367	0.948641	0.93273	0.591295	0.599668	0.912197	0.923306	0.752839	0.741815
	27.5	0.897873	0.907154	0.912391	0.903632	0.950024	0.919577	0.590902	0.58996	0.90855	0.905973	0.74905	0.728205
	28	0.903491	0.896261	0.906085	0.904572	0.935444	0.930673	0.582227	0.582496	0.912305	0.914145	0.740924	0.721714
	28.5	0.90828	0.909455	0.924023	0.916722	0.944792	0.93261	0.583562	0.58589	0.9085	0.918489	0.736537	0.736109
	29	0.903116	0.904661	0.915677	0.919192	0.936967	0.935092	0.583904	0.584107	0.912964	0.914531	0.740397	0.729978
	29.5	0.89854	0.895339	0.910148	0.908987	0.9367	0.920607	0.577675	0.575085	0.902875	0.905025	0.729983	0.722886
	30	0.893297	0.897619	0.913338	0.908649	0.947003	0.924964	0.57871	0.57196	0.904361	0.909357	0.732756	0.71756
	30.5	0.893166	0.8953	0.91614	0.91109	0.954021	0.922639	0.574752	0.572665	0.903497	0.9162	0.71785	0.711887
	31	0.902317	0.896455	0.91598	0.90916	0.946222	0.936112	0.57657	0.577439	0.910057	0.919667	0.733253	0.721582
	31.5	0.898338	0.88141	0.911361	0.910373	0.948619	0.934692	0.569995	0.565416	0.913241	0.922202	0.725603	0.717068
	32	0.904741	0.896563	0.905996	0.915842	0.934234	0.932481	0.563054	0.564817	0.909921	0.913557	0.735097	0.708814
	32.5	0.909153	0.904497	0.916578	0.922335	0.953267	0.937212	0.575321	0.569573	0.915874	0.928456	0.722748	0.726352
	33	0.906947	0.890882	0.911569	0.908919	0.934755	0.926207	0.562744	0.558198	0.898209	0.919861	0.72388	0.712962
	33.5	0.900955	0.900634	0.909029	0.911051	0.946185	0.925201	0.569299	0.560396	0.904868	0.919012	0.729191	0.71426
	34	0.901432	0.899184	0.904857	0.905911	0.943376	0.927743	0.558054	0.55653	0.903394	0.919246	0.717072	0.704632
	34.5	0.909014	0.89287	0.911862	0.912639	0.942691	0.936267	0.553539	0.559337	0.906652	0.918285	0.724781	0.712161
	35	0.903391	0.899634	0.913275	0.912652	0.944696	0.925766	0.561666	0.554421	0.911276	0.921018	0.725146	0.703903

## Sheet: Figure 2
Figure 2g	Data used to render the scatter plot and the correlation line plot is highlighted in light purple										Figure 2e
Individual cell lineage data						Aggregated mean
	GFP fluorescence	Time (hours)	Group	Cell		Time (hours)	ClpC1	ClpC1-FRB			Full-size blot photo is provided as Supplementary Figure. 5
0	1620	0	ClpC1	rpoA_timelapse_pos_0-1@1		0	1508.13	1440.71
1	1648.67	0.25	ClpC1	rpoA_timelapse_pos_0-1@1		0.25	1545.89	1465.23
2	1702	0.5	ClpC1	rpoA_timelapse_pos_0-1@1		0.5	1568.78	1502.05
3	1744	0.75	ClpC1	rpoA_timelapse_pos_0-1@1		0.75	1578.24	1499.57
4	1789.33	1	ClpC1	rpoA_timelapse_pos_0-1@1		1	1603.54	1489.15
5	1776.83	1.25	ClpC1	rpoA_timelapse_pos_0-1@1		1.25	1593.02	1470.55
6	1789	1.5	ClpC1	rpoA_timelapse_pos_0-1@1		1.5	1611.62	1437.78
7	1764.33	1.75	ClpC1	rpoA_timelapse_pos_0-1@1		1.75	1590.12	1413.07
8	1738.5	2	ClpC1	rpoA_timelapse_pos_0-1@1		2	1598.28	1391.87
9	1695.33	2.25	ClpC1	rpoA_timelapse_pos_0-1@1		2.25	1588.18	1355.42
10	1623	2.5	ClpC1	rpoA_timelapse_pos_0-1@1		2.5	1592.12	1320.55
11	1594.67	2.75	ClpC1	rpoA_timelapse_pos_0-1@1		2.75	1583.81	1275.84
12	1595	3	ClpC1	rpoA_timelapse_pos_0-1@1		3	1571.95	1244.67
13	1606.33	3.25	ClpC1	rpoA_timelapse_pos_0-1@1		3.25	1583.38	1212.83
14	1605.17	3.5	ClpC1	rpoA_timelapse_pos_0-1@1		3.5	1573.82	1179.43
15	1576.33	3.75	ClpC1	rpoA_timelapse_pos_0-1@1		3.75	1561.83	1139.65
16	1570	4	ClpC1	rpoA_timelapse_pos_0-1@1		4	1585.79	1101.38
17	1576.83	4.25	ClpC1	rpoA_timelapse_pos_0-1@1		4.25	1587.33	1068.57
18	1587.67	4.5	ClpC1	rpoA_timelapse_pos_0-1@1		4.5	1592.99	1030.27
0	1715.67	0	ClpC1	rpoA_timelapse_pos_0-1@2		4.75	1605.67	998.741
1	1743.5	0.25	ClpC1	rpoA_timelapse_pos_0-1@2		5	1609.82	965.693
2	1781.5	0.5	ClpC1	rpoA_timelapse_pos_0-1@2		5.25	1627.18	939.94
3	1848.33	0.75	ClpC1	rpoA_timelapse_pos_0-1@2		5.5	1634.5	913.135
4	1873.5	1	ClpC1	rpoA_timelapse_pos_0-1@2		5.75	1635.54	897.674
5	1912.83	1.25	ClpC1	rpoA_timelapse_pos_0-1@2		6	1642.13	867.828
6	1870.17	1.5	ClpC1	rpoA_timelapse_pos_0-1@2		6.25	1645.9	857.582
7	1857.5	1.75	ClpC1	rpoA_timelapse_pos_0-1@2		6.5	1659.1	829.353
8	1814.17	2	ClpC1	rpoA_timelapse_pos_0-1@2		6.75	1654.98	816.225
9	1799	2.25	ClpC1	rpoA_timelapse_pos_0-1@2		7	1665.22	802.181
10	1775	2.5	ClpC1	rpoA_timelapse_pos_0-1@2		7.25	1690.67	792.393
11	1712	2.75	ClpC1	rpoA_timelapse_pos_0-1@2		7.5	1684.98	773.205
12	1687.67	3	ClpC1	rpoA_timelapse_pos_0-1@2		7.75	1688.12	760.527
13	1659.67	3.25	ClpC1	rpoA_timelapse_pos_0-1@2
14	1652.67	3.5	ClpC1	rpoA_timelapse_pos_0-1@2
15	1649.33	3.75	ClpC1	rpoA_timelapse_pos_0-1@2
16	1654.5	4	ClpC1	rpoA_timelapse_pos_0-1@2
17	1677.5	4.25	ClpC1	rpoA_timelapse_pos_0-1@2
18	1660.5	4.5	ClpC1	rpoA_timelapse_pos_0-1@2
19	1643	4.75	ClpC1	rpoA_timelapse_pos_0-1@2
20	1632.5	5	ClpC1	rpoA_timelapse_pos_0-1@2
21	1624.5	5.25	ClpC1	rpoA_timelapse_pos_0-1@2
22	1632.17	5.5	ClpC1	rpoA_timelapse_pos_0-1@2
23	1620	5.75	ClpC1	rpoA_timelapse_pos_0-1@2
24	1598.33	6	ClpC1	rpoA_timelapse_pos_0-1@2
0	1595.83	4.75	ClpC1	rpoA_timelapse_pos_0-1@1.1
1	1600.5	5	ClpC1	rpoA_timelapse_pos_0-1@1.1
2	1596.83	5.25	ClpC1	rpoA_timelapse_pos_0-1@1.1
3	1626.5	5.5	ClpC1	rpoA_timelapse_pos_0-1@1.1
4	1674.17	5.75	ClpC1	rpoA_timelapse_pos_0-1@1.1
5	1698.33	6	ClpC1	rpoA_timelapse_pos_0-1@1.1
6	1677.83	6.25	ClpC1	rpoA_timelapse_pos_0-1@1.1
7	1638.67	6.5	ClpC1	rpoA_timelapse_pos_0-1@1.1
8	1616.5	6.75	ClpC1	rpoA_timelapse_pos_0-1@1.1
9	1600.83	7	ClpC1	rpoA_timelapse_pos_0-1@1.1
10	1587	7.25	ClpC1	rpoA_timelapse_pos_0-1@1.1
11	1603.33	7.5	ClpC1	rpoA_timelapse_pos_0-1@1.1
12	1605.67	7.75	ClpC1	rpoA_timelapse_pos_0-1@1.1
0	1613.33	4.75	ClpC1	rpoA_timelapse_pos_0-1@1.2
1	1601.17	5	ClpC1	rpoA_timelapse_pos_0-1@1.2
2	1595.5	5.25	ClpC1	rpoA_timelapse_pos_0-1@1.2
3	1612.83	5.5	ClpC1	rpoA_timelapse_pos_0-1@1.2
4	1620.67	5.75	ClpC1	rpoA_timelapse_pos_0-1@1.2
5	1624	6	ClpC1	rpoA_timelapse_pos_0-1@1.2
6	1624.17	6.25	ClpC1	rpoA_timelapse_pos_0-1@1.2
7	1637.17	6.5	ClpC1	rpoA_timelapse_pos_0-1@1.2
8	1639.33	6.75	ClpC1	rpoA_timelapse_pos_0-1@1.2
9	1627.17	7	ClpC1	rpoA_timelapse_pos_0-1@1.2
10	1609.17	7.25	ClpC1	rpoA_timelapse_pos_0-1@1.2
11	1624	7.5	ClpC1	rpoA_timelapse_pos_0-1@1.2
12	1643	7.75	ClpC1	rpoA_timelapse_pos_0-1@1.2
0	1492.33	6.25	ClpC1	rpoA_timelapse_pos_0-1@2.1
1	1502.17	6.5	ClpC1	rpoA_timelapse_pos_0-1@2.1
2	1556.67	6.75	ClpC1	rpoA_timelapse_pos_0-1@2.1
3	1613.83	7	ClpC1	rpoA_timelapse_pos_0-1@2.1
4	1680.17	7.25	ClpC1	rpoA_timelapse_pos_0-1@2.1
5	1707.67	7.5	ClpC1	rpoA_timelapse_pos_0-1@2.1
6	1737.67	7.75	ClpC1	rpoA_timelapse_pos_0-1@2.1
0	1555.67	6.25	ClpC1	rpoA_timelapse_pos_0-1@2.2
1	1539.67	6.5	ClpC1	rpoA_timelapse_pos_0-1@2.2
2	1525	6.75	ClpC1	rpoA_timelapse_pos_0-1@2.2
3	1510	7	ClpC1	rpoA_timelapse_pos_0-1@2.2
4	1500.33	7.25	ClpC1	rpoA_timelapse_pos_0-1@2.2
5	1493.33	7.5	ClpC1	rpoA_timelapse_pos_0-1@2.2
6	1491	7.75	ClpC1	rpoA_timelapse_pos_0-1@2.2
0	1438.67	0	ClpC1	rpoA_timelapse_pos_1-1@1
1	1440.83	0.25	ClpC1	rpoA_timelapse_pos_1-1@1
2	1442	0.5	ClpC1	rpoA_timelapse_pos_1-1@1
3	1451.5	0.75	ClpC1	rpoA_timelapse_pos_1-1@1
4	1467.5	1	ClpC1	rpoA_timelapse_pos_1-1@1
5	1473	1.25	ClpC1	rpoA_timelapse_pos_1-1@1
6	1472.33	1.5	ClpC1	rpoA_timelapse_pos_1-1@1
7	1459.5	1.75	ClpC1	rpoA_timelapse_pos_1-1@1
8	1461.17	2	ClpC1	rpoA_timelapse_pos_1-1@1
9	1478.33	2.25	ClpC1	rpoA_timelapse_pos_1-1@1
10	1507.67	2.5	ClpC1	rpoA_timelapse_pos_1-1@1
11	1534	2.75	ClpC1	rpoA_timelapse_pos_1-1@1
0	1585.33	0	ClpC1	rpoA_timelapse_pos_1-1@2
1	1621.17	0.25	ClpC1	rpoA_timelapse_pos_1-1@2
2	1680.5	0.5	ClpC1	rpoA_timelapse_pos_1-1@2
3	1703.17	0.75	ClpC1	rpoA_timelapse_pos_1-1@2
4	1711.5	1	ClpC1	rpoA_timelapse_pos_1-1@2
5	1698.5	1.25	ClpC1	rpoA_timelapse_pos_1-1@2
6	1702.83	1.5	ClpC1	rpoA_timelapse_pos_1-1@2
7	1708.67	1.75	ClpC1	rpoA_timelapse_pos_1-1@2
8	1708.17	2	ClpC1	rpoA_timelapse_pos_1-1@2
9	1702.5	2.25	ClpC1	rpoA_timelapse_pos_1-1@2
10	1711.33	2.5	ClpC1	rpoA_timelapse_pos_1-1@2
11	1727.33	2.75	ClpC1	rpoA_timelapse_pos_1-1@2
12	1729.33	3	ClpC1	rpoA_timelapse_pos_1-1@2
13	1727.67	3.25	ClpC1	rpoA_timelapse_pos_1-1@2
14	1724.17	3.5	ClpC1	rpoA_timelapse_pos_1-1@2
15	1739.17	3.75	ClpC1	rpoA_timelapse_pos_1-1@2
16	1752.83	4	ClpC1	rpoA_timelapse_pos_1-1@2
17	1772.83	4.25	ClpC1	rpoA_timelapse_pos_1-1@2
18	1790.17	4.5	ClpC1	rpoA_timelapse_pos_1-1@2
19	1801.83	4.75	ClpC1	rpoA_timelapse_pos_1-1@2
0	1325	0	ClpC1	rpoA_timelapse_pos_1-1@3
1	1381.83	0.25	ClpC1	rpoA_timelapse_pos_1-1@3
2	1429.67	0.5	ClpC1	rpoA_timelapse_pos_1-1@3
3	1454	0.75	ClpC1	rpoA_timelapse_pos_1-1@3
4	1448	1	ClpC1	rpoA_timelapse_pos_1-1@3
0	1494.33	0	ClpC1	rpoA_timelapse_pos_1-1@4
1	1522.67	0.25	ClpC1	rpoA_timelapse_pos_1-1@4
2	1554.33	0.5	ClpC1	rpoA_timelapse_pos_1-1@4
3	1575.67	0.75	ClpC1	rpoA_timelapse_pos_1-1@4
4	1576.17	1	ClpC1	rpoA_timelapse_pos_1-1@4
5	1581.17	1.25	ClpC1	rpoA_timelapse_pos_1-1@4
6	1593.83	1.5	ClpC1	rpoA_timelapse_pos_1-1@4
7	1608.67	1.75	ClpC1	rpoA_timelapse_pos_1-1@4
8	1618.83	2	ClpC1	rpoA_timelapse_pos_1-1@4
9	1610.33	2.25	ClpC1	rpoA_timelapse_pos_1-1@4
0	1592	0	ClpC1	rpoA_timelapse_pos_1-1@5
1	1619.67	0.25	ClpC1	rpoA_timelapse_pos_1-1@5
2	1616.33	0.5	ClpC1	rpoA_timelapse_pos_1-1@5
3	1639.5	0.75	ClpC1	rpoA_timelapse_pos_1-1@5
4	1623.83	1	ClpC1	rpoA_timelapse_pos_1-1@5
5	1662.17	1.25	ClpC1	rpoA_timelapse_pos_1-1@5
6	1645	1.5	ClpC1	rpoA_timelapse_pos_1-1@5
7	1653.17	1.75	ClpC1	rpoA_timelapse_pos_1-1@5
8	1635.33	2	ClpC1	rpoA_timelapse_pos_1-1@5
9	1623.67	2.25	ClpC1	rpoA_timelapse_pos_1-1@5
10	1606.17	2.5	ClpC1	rpoA_timelapse_pos_1-1@5
11	1588	2.75	ClpC1	rpoA_timelapse_pos_1-1@5
12	1603.33	3	ClpC1	rpoA_timelapse_pos_1-1@5
13	1611.67	3.25	ClpC1	rpoA_timelapse_pos_1-1@5
14	1623.67	3.5	ClpC1	rpoA_timelapse_pos_1-1@5
0	1591.83	1.25	ClpC1	rpoA_timelapse_pos_1-1@3.1
1	1590	1.5	ClpC1	rpoA_timelapse_pos_1-1@3.1
2	1578	1.75	ClpC1	rpoA_timelapse_pos_1-1@3.1
3	1596	2	ClpC1	rpoA_timelapse_pos_1-1@3.1
4	1621.83	2.25	ClpC1	rpoA_timelapse_pos_1-1@3.1
5	1649.5	2.5	ClpC1	rpoA_timelapse_pos_1-1@3.1
6	1659.33	2.75	ClpC1	rpoA_timelapse_pos_1-1@3.1
0	1386.83	1.25	ClpC1	rpoA_timelapse_pos_1-1@3.2
1	1419.33	1.5	ClpC1	rpoA_timelapse_pos_1-1@3.2
2	1437.33	1.75	ClpC1	rpoA_timelapse_pos_1-1@3.2
3	1462.33	2	ClpC1	rpoA_timelapse_pos_1-1@3.2
4	1438.5	2.25	ClpC1	rpoA_timelapse_pos_1-1@3.2
5	1467.83	2.5	ClpC1	rpoA_timelapse_pos_1-1@3.2
6	1460.33	2.75	ClpC1	rpoA_timelapse_pos_1-1@3.2
7	1488.83	3	ClpC1	rpoA_timelapse_pos_1-1@3.2
8	1473.5	3.25	ClpC1	rpoA_timelapse_pos_1-1@3.2
9	1500.17	3.5	ClpC1	rpoA_timelapse_pos_1-1@3.2
10	1491	3.75	ClpC1	rpoA_timelapse_pos_1-1@3.2
11	1492.33	4	ClpC1	rpoA_timelapse_pos_1-1@3.2
12	1474.67	4.25	ClpC1	rpoA_timelapse_pos_1-1@3.2
13	1497.67	4.5	ClpC1	rpoA_timelapse_pos_1-1@3.2
14	1504.33	4.75	ClpC1	rpoA_timelapse_pos_1-1@3.2
15	1535.67	5	ClpC1	rpoA_timelapse_pos_1-1@3.2
16	1546.67	5.25	ClpC1	rpoA_timelapse_pos_1-1@3.2
17	1561.33	5.5	ClpC1	rpoA_timelapse_pos_1-1@3.2
18	1552.33	5.75	ClpC1	rpoA_timelapse_pos_1-1@3.2
0	1855.67	2.5	ClpC1	rpoA_timelapse_pos_1-1@4.1
1	1842	2.75	ClpC1	rpoA_timelapse_pos_1-1@4.1
2	1849.33	3	ClpC1	rpoA_timelapse_pos_1-1@4.1
3	1881.33	3.25	ClpC1	rpoA_timelapse_pos_1-1@4.1
4	1917.67	3.5	ClpC1	rpoA_timelapse_pos_1-1@4.1
5	1941.33	3.75	ClpC1	rpoA_timelapse_pos_1-1@4.1
6	1946.33	4	ClpC1	rpoA_timelapse_pos_1-1@4.1
7	1919.67	4.25	ClpC1	rpoA_timelapse_pos_1-1@4.1
8	1885.67	4.5	ClpC1	rpoA_timelapse_pos_1-1@4.1
9	1874	4.75	ClpC1	rpoA_timelapse_pos_1-1@4.1
10	1875.83	5	ClpC1	rpoA_timelapse_pos_1-1@4.1
11	1872.5	5.25	ClpC1	rpoA_timelapse_pos_1-1@4.1
12	1844.67	5.5	ClpC1	rpoA_timelapse_pos_1-1@4.1
13	1839.5	5.75	ClpC1	rpoA_timelapse_pos_1-1@4.1
14	1850.83	6	ClpC1	rpoA_timelapse_pos_1-1@4.1
15	1854	6.25	ClpC1	rpoA_timelapse_pos_1-1@4.1
16	1870.33	6.5	ClpC1	rpoA_timelapse_pos_1-1@4.1
17	1868.33	6.75	ClpC1	rpoA_timelapse_pos_1-1@4.1
18	1880.33	7	ClpC1	rpoA_timelapse_pos_1-1@4.1
19	1864.67	7.25	ClpC1	rpoA_timelapse_pos_1-1@4.1
20	1855	7.5	ClpC1	rpoA_timelapse_pos_1-1@4.1
0	1409.67	2.5	ClpC1	rpoA_timelapse_pos_1-1@4.2
1	1428.33	2.75	ClpC1	rpoA_timelapse_pos_1-1@4.2
2	1454.67	3	ClpC1	rpoA_timelapse_pos_1-1@4.2
3	1482.67	3.25	ClpC1	rpoA_timelapse_pos_1-1@4.2
4	1490.67	3.5	ClpC1	rpoA_timelapse_pos_1-1@4.2
5	1502.33	3.75	ClpC1	rpoA_timelapse_pos_1-1@4.2
6	1496.67	4	ClpC1	rpoA_timelapse_pos_1-1@4.2
7	1505.5	4.25	ClpC1	rpoA_timelapse_pos_1-1@4.2
8	1487.17	4.5	ClpC1	rpoA_timelapse_pos_1-1@4.2
9	1495.83	4.75	ClpC1	rpoA_timelapse_pos_1-1@4.2
10	1508.83	5	ClpC1	rpoA_timelapse_pos_1-1@4.2
11	1530.5	5.25	ClpC1	rpoA_timelapse_pos_1-1@4.2
12	1529.17	5.5	ClpC1	rpoA_timelapse_pos_1-1@4.2
13	1532.33	5.75	ClpC1	rpoA_timelapse_pos_1-1@4.2
14	1548.17	6	ClpC1	rpoA_timelapse_pos_1-1@4.2
15	1566.67	6.25	ClpC1	rpoA_timelapse_pos_1-1@4.2
16	1570	6.5	ClpC1	rpoA_timelapse_pos_1-1@4.2
17	1567.83	6.75	ClpC1	rpoA_timelapse_pos_1-1@4.2
0	1609.67	3	ClpC1	rpoA_timelapse_pos_1-1@1.1
1	1621.5	3.25	ClpC1	rpoA_timelapse_pos_1-1@1.1
2	1651.17	3.5	ClpC1	rpoA_timelapse_pos_1-1@1.1
3	1650.83	3.75	ClpC1	rpoA_timelapse_pos_1-1@1.1
4	1667.17	4	ClpC1	rpoA_timelapse_pos_1-1@1.1
5	1654.17	4.25	ClpC1	rpoA_timelapse_pos_1-1@1.1
6	1693.17	4.5	ClpC1	rpoA_timelapse_pos_1-1@1.1
7	1722.33	4.75	ClpC1	rpoA_timelapse_pos_1-1@1.1
8	1751	5	ClpC1	rpoA_timelapse_pos_1-1@1.1
9	1735.67	5.25	ClpC1	rpoA_timelapse_pos_1-1@1.1
10	1717.17	5.5	ClpC1	rpoA_timelapse_pos_1-1@1.1
11	1709.17	5.75	ClpC1	rpoA_timelapse_pos_1-1@1.1
12	1717.83	6	ClpC1	rpoA_timelapse_pos_1-1@1.1
13	1714.33	6.25	ClpC1	rpoA_timelapse_pos_1-1@1.1
14	1727	6.5	ClpC1	rpoA_timelapse_pos_1-1@1.1
15	1725	6.75	ClpC1	rpoA_timelapse_pos_1-1@1.1
16	1737.83	7	ClpC1	rpoA_timelapse_pos_1-1@1.1
17	1728.17	7.25	ClpC1	rpoA_timelapse_pos_1-1@1.1
18	1724.83	7.5	ClpC1	rpoA_timelapse_pos_1-1@1.1
0	1461.33	3	ClpC1	rpoA_timelapse_pos_1-1@1.2
1	1444.83	3.25	ClpC1	rpoA_timelapse_pos_1-1@1.2
2	1438	3.5	ClpC1	rpoA_timelapse_pos_1-1@1.2
3	1465.33	3.75	ClpC1	rpoA_timelapse_pos_1-1@1.2
4	1493	4	ClpC1	rpoA_timelapse_pos_1-1@1.2
5	1516.67	4.25	ClpC1	rpoA_timelapse_pos_1-1@1.2
6	1539	4.5	ClpC1	rpoA_timelapse_pos_1-1@1.2
7	1567.33	4.75	ClpC1	rpoA_timelapse_pos_1-1@1.2
8	1590	5	ClpC1	rpoA_timelapse_pos_1-1@1.2
0	1581.33	3	ClpC1	rpoA_timelapse_pos_1-1@3.1.2
1	1636.5	3.25	ClpC1	rpoA_timelapse_pos_1-1@3.1.2
2	1688.5	3.5	ClpC1	rpoA_timelapse_pos_1-1@3.1.2
3	1743	3.75	ClpC1	rpoA_timelapse_pos_1-1@3.1.2
4	1770.17	4	ClpC1	rpoA_timelapse_pos_1-1@3.1.2
5	1804.83	4.25	ClpC1	rpoA_timelapse_pos_1-1@3.1.2
6	1793.67	4.5	ClpC1	rpoA_timelapse_pos_1-1@3.1.2
7	1774.67	4.75	ClpC1	rpoA_timelapse_pos_1-1@3.1.2
8	1745.33	5	ClpC1	rpoA_timelapse_pos_1-1@3.1.2
9	1763.67	5.25	ClpC1	rpoA_timelapse_pos_1-1@3.1.2
10	1782.67	5.5	ClpC1	rpoA_timelapse_pos_1-1@3.1.2
11	1821.33	5.75	ClpC1	rpoA_timelapse_pos_1-1@3.1.2
12	1859	6	ClpC1	rpoA_timelapse_pos_1-1@3.1.2
13	1878.67	6.25	ClpC1	rpoA_timelapse_pos_1-1@3.1.2
14	1895.33	6.5	ClpC1	rpoA_timelapse_pos_1-1@3.1.2
15	1900.67	6.75	ClpC1	rpoA_timelapse_pos_1-1@3.1.2
16	1962.67	7	ClpC1	rpoA_timelapse_pos_1-1@3.1.2
17	2009.83	7.25	ClpC1	rpoA_timelapse_pos_1-1@3.1.2
18	2053.5	7.5	ClpC1	rpoA_timelapse_pos_1-1@3.1.2
19	2053.17	7.75	ClpC1	rpoA_timelapse_pos_1-1@3.1.2
0	1705.67	3	ClpC1	rpoA_timelapse_pos_1-1@3.1.1
1	1736	3.25	ClpC1	rpoA_timelapse_pos_1-1@3.1.1
2	1736	3.5	ClpC1	rpoA_timelapse_pos_1-1@3.1.1
3	1731.33	3.75	ClpC1	rpoA_timelapse_pos_1-1@3.1.1
4	1677.5	4	ClpC1	rpoA_timelapse_pos_1-1@3.1.1
5	1641.17	4.25	ClpC1	rpoA_timelapse_pos_1-1@3.1.1
6	1621.67	4.5	ClpC1	rpoA_timelapse_pos_1-1@3.1.1
7	1614.33	4.75	ClpC1	rpoA_timelapse_pos_1-1@3.1.1
8	1610	5	ClpC1	rpoA_timelapse_pos_1-1@3.1.1
9	1605.17	5.25	ClpC1	rpoA_timelapse_pos_1-1@3.1.1
10	1603.67	5.5	ClpC1	rpoA_timelapse_pos_1-1@3.1.1
11	1627	5.75	ClpC1	rpoA_timelapse_pos_1-1@3.1.1
12	1650.67	6	ClpC1	rpoA_timelapse_pos_1-1@3.1.1
13	1685.5	6.25	ClpC1	rpoA_timelapse_pos_1-1@3.1.1
14	1689.17	6.5	ClpC1	rpoA_timelapse_pos_1-1@3.1.1
15	1667.5	6.75	ClpC1	rpoA_timelapse_pos_1-1@3.1.1
16	1669	7	ClpC1	rpoA_timelapse_pos_1-1@3.1.1
17	1678.5	7.25	ClpC1	rpoA_timelapse_pos_1-1@3.1.1
18	1721.83	7.5	ClpC1	rpoA_timelapse_pos_1-1@3.1.1
19	1738.83	7.75	ClpC1	rpoA_timelapse_pos_1-1@3.1.1
0	1731.17	3.75	ClpC1	rpoA_timelapse_pos_1-1@5.1
1	1719.33	4	ClpC1	rpoA_timelapse_pos_1-1@5.1
2	1740.17	4.25	ClpC1	rpoA_timelapse_pos_1-1@5.1
3	1757.33	4.5	ClpC1	rpoA_timelapse_pos_1-1@5.1
4	1820.17	4.75	ClpC1	rpoA_timelapse_pos_1-1@5.1
5	1857.33	5	ClpC1	rpoA_timelapse_pos_1-1@5.1
6	1867.67	5.25	ClpC1	rpoA_timelapse_pos_1-1@5.1
7	1848.17	5.5	ClpC1	rpoA_timelapse_pos_1-1@5.1
8	1838.83	5.75	ClpC1	rpoA_timelapse_pos_1-1@5.1
9	1891.33	6	ClpC1	rpoA_timelapse_pos_1-1@5.1
10	1934.33	6.25	ClpC1	rpoA_timelapse_pos_1-1@5.1
11	1974.33	6.5	ClpC1	rpoA_timelapse_pos_1-1@5.1
12	1987.17	6.75	ClpC1	rpoA_timelapse_pos_1-1@5.1
13	2012	7	ClpC1	rpoA_timelapse_pos_1-1@5.1
14	2035.33	7.25	ClpC1	rpoA_timelapse_pos_1-1@5.1
15	2130.5	7.5	ClpC1	rpoA_timelapse_pos_1-1@5.1
16	2211.33	7.75	ClpC1	rpoA_timelapse_pos_1-1@5.1
0	1513	3.75	ClpC1	rpoA_timelapse_pos_1-1@5.2
1	1526.17	4	ClpC1	rpoA_timelapse_pos_1-1@5.2
2	1532.33	4.25	ClpC1	rpoA_timelapse_pos_1-1@5.2
3	1548.17	4.5	ClpC1	rpoA_timelapse_pos_1-1@5.2
4	1574.17	4.75	ClpC1	rpoA_timelapse_pos_1-1@5.2
5	1596.5	5	ClpC1	rpoA_timelapse_pos_1-1@5.2
6	1647.33	5.25	ClpC1	rpoA_timelapse_pos_1-1@5.2
7	1647.33	5.5	ClpC1	rpoA_timelapse_pos_1-1@5.2
8	1673.5	5.75	ClpC1	rpoA_timelapse_pos_1-1@5.2
9	1679	6	ClpC1	rpoA_timelapse_pos_1-1@5.2
10	1710	6.25	ClpC1	rpoA_timelapse_pos_1-1@5.2
11	1725.83	6.5	ClpC1	rpoA_timelapse_pos_1-1@5.2
12	1725.17	6.75	ClpC1	rpoA_timelapse_pos_1-1@5.2
13	1743.83	7	ClpC1	rpoA_timelapse_pos_1-1@5.2
14	1726.5	7.25	ClpC1	rpoA_timelapse_pos_1-1@5.2
15	1786.33	7.5	ClpC1	rpoA_timelapse_pos_1-1@5.2
16	1820.33	7.75	ClpC1	rpoA_timelapse_pos_1-1@5.2
0	1616	5	ClpC1	rpoA_timelapse_pos_1-1@2.1
1	1619	5.25	ClpC1	rpoA_timelapse_pos_1-1@2.1
2	1633.67	5.5	ClpC1	rpoA_timelapse_pos_1-1@2.1
3	1642.5	5.75	ClpC1	rpoA_timelapse_pos_1-1@2.1
4	1647.33	6	ClpC1	rpoA_timelapse_pos_1-1@2.1
0	1968.33	5	ClpC1	rpoA_timelapse_pos_1-1@2.2
1	1969	5.25	ClpC1	rpoA_timelapse_pos_1-1@2.2
2	1969.5	5.5	ClpC1	rpoA_timelapse_pos_1-1@2.2
3	1959.83	5.75	ClpC1	rpoA_timelapse_pos_1-1@2.2
4	1950.67	6	ClpC1	rpoA_timelapse_pos_1-1@2.2
5	1969.17	6.25	ClpC1	rpoA_timelapse_pos_1-1@2.2
6	1970.17	6.5	ClpC1	rpoA_timelapse_pos_1-1@2.2
7	2009.17	6.75	ClpC1	rpoA_timelapse_pos_1-1@2.2
8	2032.83	7	ClpC1	rpoA_timelapse_pos_1-1@2.2
9	2083.83	7.25	ClpC1	rpoA_timelapse_pos_1-1@2.2
10	2117.33	7.5	ClpC1	rpoA_timelapse_pos_1-1@2.2
11	2138.67	7.75	ClpC1	rpoA_timelapse_pos_1-1@2.2
0	1760	5.25	ClpC1	rpoA_timelapse_pos_1-1@1.2.1
1	1774.33	5.5	ClpC1	rpoA_timelapse_pos_1-1@1.2.1
2	1784.17	5.75	ClpC1	rpoA_timelapse_pos_1-1@1.2.1
3	1829.83	6	ClpC1	rpoA_timelapse_pos_1-1@1.2.1
4	1884	6.25	ClpC1	rpoA_timelapse_pos_1-1@1.2.1
5	1945.67	6.5	ClpC1	rpoA_timelapse_pos_1-1@1.2.1
6	1943	6.75	ClpC1	rpoA_timelapse_pos_1-1@1.2.1
7	1933.5	7	ClpC1	rpoA_timelapse_pos_1-1@1.2.1
8	1911	7.25	ClpC1	rpoA_timelapse_pos_1-1@1.2.1
9	1915.17	7.5	ClpC1	rpoA_timelapse_pos_1-1@1.2.1
10	1915.33	7.75	ClpC1	rpoA_timelapse_pos_1-1@1.2.1
0	1520.67	5.25	ClpC1	rpoA_timelapse_pos_1-1@1.2.2
1	1545.33	5.5	ClpC1	rpoA_timelapse_pos_1-1@1.2.2
2	1551.33	5.75	ClpC1	rpoA_timelapse_pos_1-1@1.2.2
3	1555.67	6	ClpC1	rpoA_timelapse_pos_1-1@1.2.2
4	1561.83	6.25	ClpC1	rpoA_timelapse_pos_1-1@1.2.2
5	1597.33	6.5	ClpC1	rpoA_timelapse_pos_1-1@1.2.2
6	1622.33	6.75	ClpC1	rpoA_timelapse_pos_1-1@1.2.2
7	1647.17	7	ClpC1	rpoA_timelapse_pos_1-1@1.2.2
8	1641.5	7.25	ClpC1	rpoA_timelapse_pos_1-1@1.2.2
9	1643.83	7.5	ClpC1	rpoA_timelapse_pos_1-1@1.2.2
10	1630.5	7.75	ClpC1	rpoA_timelapse_pos_1-1@1.2.2
0	1769.83	6	ClpC1	rpoA_timelapse_pos_1-1@3.2.1
1	1800.33	6.25	ClpC1	rpoA_timelapse_pos_1-1@3.2.1
2	1826.33	6.5	ClpC1	rpoA_timelapse_pos_1-1@3.2.1
3	1831.67	6.75	ClpC1	rpoA_timelapse_pos_1-1@3.2.1
4	1821.83	7	ClpC1	rpoA_timelapse_pos_1-1@3.2.1
5	1813.83	7.25	ClpC1	rpoA_timelapse_pos_1-1@3.2.1
6	1825.33	7.5	ClpC1	rpoA_timelapse_pos_1-1@3.2.1
7	1832.33	7.75	ClpC1	rpoA_timelapse_pos_1-1@3.2.1
0	1441.33	6	ClpC1	rpoA_timelapse_pos_1-1@3.2.2
1	1454.17	6.25	ClpC1	rpoA_timelapse_pos_1-1@3.2.2
2	1464	6.5	ClpC1	rpoA_timelapse_pos_1-1@3.2.2
3	1472	6.75	ClpC1	rpoA_timelapse_pos_1-1@3.2.2
4	1478.5	7	ClpC1	rpoA_timelapse_pos_1-1@3.2.2
5	1493.17	7.25	ClpC1	rpoA_timelapse_pos_1-1@3.2.2
6	1520.83	7.5	ClpC1	rpoA_timelapse_pos_1-1@3.2.2
7	1534	7.75	ClpC1	rpoA_timelapse_pos_1-1@3.2.2
0	1593.33	6.25	ClpC1	rpoA_timelapse_pos_1-1@2.1.1
1	1636	6.5	ClpC1	rpoA_timelapse_pos_1-1@2.1.1
2	1701.33	6.75	ClpC1	rpoA_timelapse_pos_1-1@2.1.1
3	1716	7	ClpC1	rpoA_timelapse_pos_1-1@2.1.1
4	1747.5	7.25	ClpC1	rpoA_timelapse_pos_1-1@2.1.1
5	1778.17	7.5	ClpC1	rpoA_timelapse_pos_1-1@2.1.1
6	1828.17	7.75	ClpC1	rpoA_timelapse_pos_1-1@2.1.1
0	1740.67	6.25	ClpC1	rpoA_timelapse_pos_1-1@2.1.2
1	1737	6.5	ClpC1	rpoA_timelapse_pos_1-1@2.1.2
2	1720	6.75	ClpC1	rpoA_timelapse_pos_1-1@2.1.2
3	1739	7	ClpC1	rpoA_timelapse_pos_1-1@2.1.2
4	1731.67	7.25	ClpC1	rpoA_timelapse_pos_1-1@2.1.2
5	1777	7.5	ClpC1	rpoA_timelapse_pos_1-1@2.1.2
6	1795.67	7.75	ClpC1	rpoA_timelapse_pos_1-1@2.1.2
0	1861.5	7	ClpC1	rpoA_timelapse_pos_1-1@4.2.1
1	1844.5	7.25	ClpC1	rpoA_timelapse_pos_1-1@4.2.1
2	1856.5	7.5	ClpC1	rpoA_timelapse_pos_1-1@4.2.1
3	1865	7.75	ClpC1	rpoA_timelapse_pos_1-1@4.2.1
0	1366.17	7	ClpC1	rpoA_timelapse_pos_1-1@4.2.2
1	1393	7.25	ClpC1	rpoA_timelapse_pos_1-1@4.2.2
2	1418.5	7.5	ClpC1	rpoA_timelapse_pos_1-1@4.2.2
3	1420.83	7.75	ClpC1	rpoA_timelapse_pos_1-1@4.2.2
0	1504	7.75	ClpC1	rpoA_timelapse_pos_1-1@1.1.1
0	2050	7.75	ClpC1	rpoA_timelapse_pos_1-1@1.1.2
0	1927	7.75	ClpC1	rpoA_timelapse_pos_1-1@4.1.2
0	1738	7.75	ClpC1	rpoA_timelapse_pos_1-1@4.1.1
0	1798.33	0	ClpC1	rpoA_timelapse_pos_2-1@1
1	1829	0.25	ClpC1	rpoA_timelapse_pos_2-1@1
2	1846.67	0.5	ClpC1	rpoA_timelapse_pos_2-1@1
3	1844	0.75	ClpC1	rpoA_timelapse_pos_2-1@1
4	1804.33	1	ClpC1	rpoA_timelapse_pos_2-1@1
5	1817.67	1.25	ClpC1	rpoA_timelapse_pos_2-1@1
6	1805.67	1.5	ClpC1	rpoA_timelapse_pos_2-1@1
7	1847.33	1.75	ClpC1	rpoA_timelapse_pos_2-1@1
8	1809.17	2	ClpC1	rpoA_timelapse_pos_2-1@1
9	1834.5	2.25	ClpC1	rpoA_timelapse_pos_2-1@1
10	1835.17	2.5	ClpC1	rpoA_timelapse_pos_2-1@1
11	1851.17	2.75	ClpC1	rpoA_timelapse_pos_2-1@1
12	1825.5	3	ClpC1	rpoA_timelapse_pos_2-1@1
13	1768.5	3.25	ClpC1	rpoA_timelapse_pos_2-1@1
14	1743.33	3.5	ClpC1	rpoA_timelapse_pos_2-1@1
15	1753.67	3.75	ClpC1	rpoA_timelapse_pos_2-1@1
16	1755.33	4	ClpC1	rpoA_timelapse_pos_2-1@1
17	1743.5	4.25	ClpC1	rpoA_timelapse_pos_2-1@1
18	1694.33	4.5	ClpC1	rpoA_timelapse_pos_2-1@1
19	1691.67	4.75	ClpC1	rpoA_timelapse_pos_2-1@1
20	1701.83	5	ClpC1	rpoA_timelapse_pos_2-1@1
21	1710.17	5.25	ClpC1	rpoA_timelapse_pos_2-1@1
22	1722.17	5.5	ClpC1	rpoA_timelapse_pos_2-1@1
23	1720.17	5.75	ClpC1	rpoA_timelapse_pos_2-1@1
24	1712.83	6	ClpC1	rpoA_timelapse_pos_2-1@1
25	1683.83	6.25	ClpC1	rpoA_timelapse_pos_2-1@1
26	1662	6.5	ClpC1	rpoA_timelapse_pos_2-1@1
27	1679.33	6.75	ClpC1	rpoA_timelapse_pos_2-1@1
28	1695.67	7	ClpC1	rpoA_timelapse_pos_2-1@1
29	1715.83	7.25	ClpC1	rpoA_timelapse_pos_2-1@1
30	1697.83	7.5	ClpC1	rpoA_timelapse_pos_2-1@1
31	1691	7.75	ClpC1	rpoA_timelapse_pos_2-1@1
0	1248.83	0	ClpC1	rpoA_timelapse_pos_2-1@2
1	1282.17	0.25	ClpC1	rpoA_timelapse_pos_2-1@2
2	1319.83	0.5	ClpC1	rpoA_timelapse_pos_2-1@2
3	1342	0.75	ClpC1	rpoA_timelapse_pos_2-1@2
4	1364.17	1	ClpC1	rpoA_timelapse_pos_2-1@2
5	1368.83	1.25	ClpC1	rpoA_timelapse_pos_2-1@2
6	1365.33	1.5	ClpC1	rpoA_timelapse_pos_2-1@2
7	1359.83	1.75	ClpC1	rpoA_timelapse_pos_2-1@2
8	1344.33	2	ClpC1	rpoA_timelapse_pos_2-1@2
9	1321.17	2.25	ClpC1	rpoA_timelapse_pos_2-1@2
10	1291.83	2.5	ClpC1	rpoA_timelapse_pos_2-1@2
11	1271	2.75	ClpC1	rpoA_timelapse_pos_2-1@2
12	1257.5	3	ClpC1	rpoA_timelapse_pos_2-1@2
13	1238.83	3.25	ClpC1	rpoA_timelapse_pos_2-1@2
14	1229.5	3.5	ClpC1	rpoA_timelapse_pos_2-1@2
15	1225.33	3.75	ClpC1	rpoA_timelapse_pos_2-1@2
16	1221.33	4	ClpC1	rpoA_timelapse_pos_2-1@2
17	1222.67	4.25	ClpC1	rpoA_timelapse_pos_2-1@2
0	1733.33	0	ClpC1	rpoA_timelapse_pos_2-1@3
1	1766.83	0.25	ClpC1	rpoA_timelapse_pos_2-1@3
2	1770.67	0.5	ClpC1	rpoA_timelapse_pos_2-1@3
3	1767.17	0.75	ClpC1	rpoA_timelapse_pos_2-1@3
4	1747.83	1	ClpC1	rpoA_timelapse_pos_2-1@3
5	1789.67	1.25	ClpC1	rpoA_timelapse_pos_2-1@3
6	1790	1.5	ClpC1	rpoA_timelapse_pos_2-1@3
7	1820.67	1.75	ClpC1	rpoA_timelapse_pos_2-1@3
8	1816.17	2	ClpC1	rpoA_timelapse_pos_2-1@3
9	1838.67	2.25	ClpC1	rpoA_timelapse_pos_2-1@3
10	1826.5	2.5	ClpC1	rpoA_timelapse_pos_2-1@3
11	1831.5	2.75	ClpC1	rpoA_timelapse_pos_2-1@3
12	1856	3	ClpC1	rpoA_timelapse_pos_2-1@3
13	1862.83	3.25	ClpC1	rpoA_timelapse_pos_2-1@3
14	1811.5	3.5	ClpC1	rpoA_timelapse_pos_2-1@3
15	1803.33	3.75	ClpC1	rpoA_timelapse_pos_2-1@3
16	1795.17	4	ClpC1	rpoA_timelapse_pos_2-1@3
17	1849.83	4.25	ClpC1	rpoA_timelapse_pos_2-1@3
18	1849.83	4.5	ClpC1	rpoA_timelapse_pos_2-1@3
19	1850	4.75	ClpC1	rpoA_timelapse_pos_2-1@3
20	1847.67	5	ClpC1	rpoA_timelapse_pos_2-1@3
21	1849.33	5.25	ClpC1	rpoA_timelapse_pos_2-1@3
22	1873	5.5	ClpC1	rpoA_timelapse_pos_2-1@3
23	1857	5.75	ClpC1	rpoA_timelapse_pos_2-1@3
24	1832.17	6	ClpC1	rpoA_timelapse_pos_2-1@3
25	1797.33	6.25	ClpC1	rpoA_timelapse_pos_2-1@3
26	1780.83	6.5	ClpC1	rpoA_timelapse_pos_2-1@3
27	1755.33	6.75	ClpC1	rpoA_timelapse_pos_2-1@3
28	1735.5	7	ClpC1	rpoA_timelapse_pos_2-1@3
29	1729.33	7.25	ClpC1	rpoA_timelapse_pos_2-1@3
30	1722	7.5	ClpC1	rpoA_timelapse_pos_2-1@3
31	1721	7.75	ClpC1	rpoA_timelapse_pos_2-1@3
0	1234.83	4.5	ClpC1	rpoA_timelapse_pos_2-1@2.1
1	1234.17	4.75	ClpC1	rpoA_timelapse_pos_2-1@2.1
2	1229.17	5	ClpC1	rpoA_timelapse_pos_2-1@2.1
3	1220.83	5.25	ClpC1	rpoA_timelapse_pos_2-1@2.1
4	1216.5	5.5	ClpC1	rpoA_timelapse_pos_2-1@2.1
5	1219.17	5.75	ClpC1	rpoA_timelapse_pos_2-1@2.1
6	1234.33	6	ClpC1	rpoA_timelapse_pos_2-1@2.1
7	1232	6.25	ClpC1	rpoA_timelapse_pos_2-1@2.1
8	1241.83	6.5	ClpC1	rpoA_timelapse_pos_2-1@2.1
9	1239.17	6.75	ClpC1	rpoA_timelapse_pos_2-1@2.1
10	1257.5	7	ClpC1	rpoA_timelapse_pos_2-1@2.1
11	1264.17	7.25	ClpC1	rpoA_timelapse_pos_2-1@2.1
12	1272.67	7.5	ClpC1	rpoA_timelapse_pos_2-1@2.1
13	1277.17	7.75	ClpC1	rpoA_timelapse_pos_2-1@2.1
0	1203.17	4.5	ClpC1	rpoA_timelapse_pos_2-1@2.2
1	1210.5	4.75	ClpC1	rpoA_timelapse_pos_2-1@2.2
2	1225.5	5	ClpC1	rpoA_timelapse_pos_2-1@2.2
3	1232.83	5.25	ClpC1	rpoA_timelapse_pos_2-1@2.2
4	1235.17	5.5	ClpC1	rpoA_timelapse_pos_2-1@2.2
5	1231.17	5.75	ClpC1	rpoA_timelapse_pos_2-1@2.2
6	1249	6	ClpC1	rpoA_timelapse_pos_2-1@2.2
7	1260.67	6.25	ClpC1	rpoA_timelapse_pos_2-1@2.2
8	1274.67	6.5	ClpC1	rpoA_timelapse_pos_2-1@2.2
9	1278.33	6.75	ClpC1	rpoA_timelapse_pos_2-1@2.2
10	1296.17	7	ClpC1	rpoA_timelapse_pos_2-1@2.2
11	1315.5	7.25	ClpC1	rpoA_timelapse_pos_2-1@2.2
12	1341.83	7.5	ClpC1	rpoA_timelapse_pos_2-1@2.2
13	1357	7.75	ClpC1	rpoA_timelapse_pos_2-1@2.2
0	1550.67	0	ClpC1	rpoA_timelapse_pos_2-2@1
1	1538.33	0.25	ClpC1	rpoA_timelapse_pos_2-2@1
2	1540.5	0.5	ClpC1	rpoA_timelapse_pos_2-2@1
3	1544.67	0.75	ClpC1	rpoA_timelapse_pos_2-2@1
4	1585.33	1	ClpC1	rpoA_timelapse_pos_2-2@1
5	1620.83	1.25	ClpC1	rpoA_timelapse_pos_2-2@1
6	1646.5	1.5	ClpC1	rpoA_timelapse_pos_2-2@1
7	1652.67	1.75	ClpC1	rpoA_timelapse_pos_2-2@1
8	1629.67	2	ClpC1	rpoA_timelapse_pos_2-2@1
9	1627.5	2.25	ClpC1	rpoA_timelapse_pos_2-2@1
10	1605.33	2.5	ClpC1	rpoA_timelapse_pos_2-2@1
11	1583	2.75	ClpC1	rpoA_timelapse_pos_2-2@1
12	1538.33	3	ClpC1	rpoA_timelapse_pos_2-2@1
13	1479	3.25	ClpC1	rpoA_timelapse_pos_2-2@1
14	1441	3.5	ClpC1	rpoA_timelapse_pos_2-2@1
15	1427.17	3.75	ClpC1	rpoA_timelapse_pos_2-2@1
16	1455	4	ClpC1	rpoA_timelapse_pos_2-2@1
17	1463.33	4.25	ClpC1	rpoA_timelapse_pos_2-2@1
18	1455.33	4.5	ClpC1	rpoA_timelapse_pos_2-2@1
19	1446	4.75	ClpC1	rpoA_timelapse_pos_2-2@1
20	1457.67	5	ClpC1	rpoA_timelapse_pos_2-2@1
21	1490.5	5.25	ClpC1	rpoA_timelapse_pos_2-2@1
22	1505	5.5	ClpC1	rpoA_timelapse_pos_2-2@1
23	1535.33	5.75	ClpC1	rpoA_timelapse_pos_2-2@1
24	1551.33	6	ClpC1	rpoA_timelapse_pos_2-2@1
25	1583.33	6.25	ClpC1	rpoA_timelapse_pos_2-2@1
26	1585.67	6.5	ClpC1	rpoA_timelapse_pos_2-2@1
27	1612.67	6.75	ClpC1	rpoA_timelapse_pos_2-2@1
28	1647	7	ClpC1	rpoA_timelapse_pos_2-2@1
29	1692.33	7.25	ClpC1	rpoA_timelapse_pos_2-2@1
0	1843	0	ClpC1	rpoA_timelapse_pos_2-2@2
1	1848	0.25	ClpC1	rpoA_timelapse_pos_2-2@2
2	1867.67	0.5	ClpC1	rpoA_timelapse_pos_2-2@2
3	1885.33	0.75	ClpC1	rpoA_timelapse_pos_2-2@2
4	1923.83	1	ClpC1	rpoA_timelapse_pos_2-2@2
5	1933.5	1.25	ClpC1	rpoA_timelapse_pos_2-2@2
6	1890.17	1.5	ClpC1	rpoA_timelapse_pos_2-2@2
7	1891.33	1.75	ClpC1	rpoA_timelapse_pos_2-2@2
8	1908.67	2	ClpC1	rpoA_timelapse_pos_2-2@2
9	1948.33	2.25	ClpC1	rpoA_timelapse_pos_2-2@2
10	1927.67	2.5	ClpC1	rpoA_timelapse_pos_2-2@2
11	1895.83	2.75	ClpC1	rpoA_timelapse_pos_2-2@2
12	1919	3	ClpC1	rpoA_timelapse_pos_2-2@2
13	1962	3.25	ClpC1	rpoA_timelapse_pos_2-2@2
14	2019.17	3.5	ClpC1	rpoA_timelapse_pos_2-2@2
15	2024.83	3.75	ClpC1	rpoA_timelapse_pos_2-2@2
16	2008.5	4	ClpC1	rpoA_timelapse_pos_2-2@2
17	1997.5	4.25	ClpC1	rpoA_timelapse_pos_2-2@2
18	1984.5	4.5	ClpC1	rpoA_timelapse_pos_2-2@2
19	1983.83	4.75	ClpC1	rpoA_timelapse_pos_2-2@2
20	1987.17	5	ClpC1	rpoA_timelapse_pos_2-2@2
21	1979.33	5.25	ClpC1	rpoA_timelapse_pos_2-2@2
22	1979.67	5.5	ClpC1	rpoA_timelapse_pos_2-2@2
23	1974.33	5.75	ClpC1	rpoA_timelapse_pos_2-2@2
24	1994.5	6	ClpC1	rpoA_timelapse_pos_2-2@2
25	2000	6.25	ClpC1	rpoA_timelapse_pos_2-2@2
26	1998.67	6.5	ClpC1	rpoA_timelapse_pos_2-2@2
27	2015.83	6.75	ClpC1	rpoA_timelapse_pos_2-2@2
28	2028.67	7	ClpC1	rpoA_timelapse_pos_2-2@2
29	2041.67	7.25	ClpC1	rpoA_timelapse_pos_2-2@2
30	2035	7.5	ClpC1	rpoA_timelapse_pos_2-2@2
31	2035	7.75	ClpC1	rpoA_timelapse_pos_2-2@2
0	1791	0	ClpC1	rpoA_timelapse_pos_2-2@3
1	1813.33	0.25	ClpC1	rpoA_timelapse_pos_2-2@3
2	1845.67	0.5	ClpC1	rpoA_timelapse_pos_2-2@3
3	1871.67	0.75	ClpC1	rpoA_timelapse_pos_2-2@3
4	1910.67	1	ClpC1	rpoA_timelapse_pos_2-2@3
5	1919.83	1.25	ClpC1	rpoA_timelapse_pos_2-2@3
6	1919.5	1.5	ClpC1	rpoA_timelapse_pos_2-2@3
7	1923.67	1.75	ClpC1	rpoA_timelapse_pos_2-2@3
8	1945.67	2	ClpC1	rpoA_timelapse_pos_2-2@3
9	1958	2.25	ClpC1	rpoA_timelapse_pos_2-2@3
10	1956	2.5	ClpC1	rpoA_timelapse_pos_2-2@3
11	1951.33	2.75	ClpC1	rpoA_timelapse_pos_2-2@3
12	1942.33	3	ClpC1	rpoA_timelapse_pos_2-2@3
13	1946.17	3.25	ClpC1	rpoA_timelapse_pos_2-2@3
14	1933.17	3.5	ClpC1	rpoA_timelapse_pos_2-2@3
15	1929.5	3.75	ClpC1	rpoA_timelapse_pos_2-2@3
16	1933.33	4	ClpC1	rpoA_timelapse_pos_2-2@3
17	1958.67	4.25	ClpC1	rpoA_timelapse_pos_2-2@3
0	1489.33	0	ClpC1	rpoA_timelapse_pos_2-2@4
1	1525.83	0.25	ClpC1	rpoA_timelapse_pos_2-2@4
2	1567.33	0.5	ClpC1	rpoA_timelapse_pos_2-2@4
3	1605.83	0.75	ClpC1	rpoA_timelapse_pos_2-2@4
4	1613.83	1	ClpC1	rpoA_timelapse_pos_2-2@4
5	1630	1.25	ClpC1	rpoA_timelapse_pos_2-2@4
6	1620.5	1.5	ClpC1	rpoA_timelapse_pos_2-2@4
7	1650.67	1.75	ClpC1	rpoA_timelapse_pos_2-2@4
8	1623	2	ClpC1	rpoA_timelapse_pos_2-2@4
9	1646.17	2.25	ClpC1	rpoA_timelapse_pos_2-2@4
10	1608.83	2.5	ClpC1	rpoA_timelapse_pos_2-2@4
11	1624.83	2.75	ClpC1	rpoA_timelapse_pos_2-2@4
12	1602.33	3	ClpC1	rpoA_timelapse_pos_2-2@4
13	1592.67	3.25	ClpC1	rpoA_timelapse_pos_2-2@4
14	1589.5	3.5	ClpC1	rpoA_timelapse_pos_2-2@4
15	1593.33	3.75	ClpC1	rpoA_timelapse_pos_2-2@4
16	1619	4	ClpC1	rpoA_timelapse_pos_2-2@4
17	1627.5	4.25	ClpC1	rpoA_timelapse_pos_2-2@4
18	1635.33	4.5	ClpC1	rpoA_timelapse_pos_2-2@4
19	1628.33	4.75	ClpC1	rpoA_timelapse_pos_2-2@4
20	1623.33	5	ClpC1	rpoA_timelapse_pos_2-2@4
0	1893	4.5	ClpC1	rpoA_timelapse_pos_2-2@3.1
1	1891.67	4.75	ClpC1	rpoA_timelapse_pos_2-2@3.1
2	1909.83	5	ClpC1	rpoA_timelapse_pos_2-2@3.1
3	1920.33	5.25	ClpC1	rpoA_timelapse_pos_2-2@3.1
4	1902	5.5	ClpC1	rpoA_timelapse_pos_2-2@3.1
5	1874.17	5.75	ClpC1	rpoA_timelapse_pos_2-2@3.1
6	1871	6	ClpC1	rpoA_timelapse_pos_2-2@3.1
7	1916	6.25	ClpC1	rpoA_timelapse_pos_2-2@3.1
8	1931.5	6.5	ClpC1	rpoA_timelapse_pos_2-2@3.1
9	1950.17	6.75	ClpC1	rpoA_timelapse_pos_2-2@3.1
10	1936.33	7	ClpC1	rpoA_timelapse_pos_2-2@3.1
11	1965.67	7.25	ClpC1	rpoA_timelapse_pos_2-2@3.1
12	1937.33	7.5	ClpC1	rpoA_timelapse_pos_2-2@3.1
13	1935.5	7.75	ClpC1	rpoA_timelapse_pos_2-2@3.1
0	1936.33	4.5	ClpC1	rpoA_timelapse_pos_2-2@3.2
1	1926.67	4.75	ClpC1	rpoA_timelapse_pos_2-2@3.2
2	1972.67	5	ClpC1	rpoA_timelapse_pos_2-2@3.2
3	2012.67	5.25	ClpC1	rpoA_timelapse_pos_2-2@3.2
4	2103	5.5	ClpC1	rpoA_timelapse_pos_2-2@3.2
5	2142	5.75	ClpC1	rpoA_timelapse_pos_2-2@3.2
6	2185	6	ClpC1	rpoA_timelapse_pos_2-2@3.2
7	2150	6.25	ClpC1	rpoA_timelapse_pos_2-2@3.2
8	2111	6.5	ClpC1	rpoA_timelapse_pos_2-2@3.2
9	2074	6.75	ClpC1	rpoA_timelapse_pos_2-2@3.2
10	2099.17	7	ClpC1	rpoA_timelapse_pos_2-2@3.2
11	2121.17	7.25	ClpC1	rpoA_timelapse_pos_2-2@3.2
12	2183.67	7.5	ClpC1	rpoA_timelapse_pos_2-2@3.2
13	2204.67	7.75	ClpC1	rpoA_timelapse_pos_2-2@3.2
0	1358	5.25	ClpC1	rpoA_timelapse_pos_2-2@4.1
1	1354.33	5.5	ClpC1	rpoA_timelapse_pos_2-2@4.1
2	1346.67	5.75	ClpC1	rpoA_timelapse_pos_2-2@4.1
3	1343.67	6	ClpC1	rpoA_timelapse_pos_2-2@4.1
4	1342.67	6.25	ClpC1	rpoA_timelapse_pos_2-2@4.1
5	1324.67	6.5	ClpC1	rpoA_timelapse_pos_2-2@4.1
6	1307.5	6.75	ClpC1	rpoA_timelapse_pos_2-2@4.1
7	1274.17	7	ClpC1	rpoA_timelapse_pos_2-2@4.1
8	1260.67	7.25	ClpC1	rpoA_timelapse_pos_2-2@4.1
9	1241.17	7.5	ClpC1	rpoA_timelapse_pos_2-2@4.1
10	1228.5	7.75	ClpC1	rpoA_timelapse_pos_2-2@4.1
0	1916.67	5.25	ClpC1	rpoA_timelapse_pos_2-2@4.2
1	1950	5.5	ClpC1	rpoA_timelapse_pos_2-2@4.2
2	2002	5.75	ClpC1	rpoA_timelapse_pos_2-2@4.2
3	2056.83	6	ClpC1	rpoA_timelapse_pos_2-2@4.2
4	2096.5	6.25	ClpC1	rpoA_timelapse_pos_2-2@4.2
5	2113.67	6.5	ClpC1	rpoA_timelapse_pos_2-2@4.2
6	2145.33	6.75	ClpC1	rpoA_timelapse_pos_2-2@4.2
7	2192.67	7	ClpC1	rpoA_timelapse_pos_2-2@4.2
8	2224.83	7.25	ClpC1	rpoA_timelapse_pos_2-2@4.2
9	2259.83	7.5	ClpC1	rpoA_timelapse_pos_2-2@4.2
10	2273.67	7.75	ClpC1	rpoA_timelapse_pos_2-2@4.2
0	1427.5	7.5	ClpC1	rpoA_timelapse_pos_2-2@1.1
1	1414	7.75	ClpC1	rpoA_timelapse_pos_2-2@1.1
0	1836.17	7.5	ClpC1	rpoA_timelapse_pos_2-2@1.2
1	1832.83	7.75	ClpC1	rpoA_timelapse_pos_2-2@1.2
0	1320	0	ClpC1	rpoA_timelapse_pos_3-1@1
1	1268.67	0.25	ClpC1	rpoA_timelapse_pos_3-1@1
2	1234.33	0.5	ClpC1	rpoA_timelapse_pos_3-1@1
3	1268.67	0.75	ClpC1	rpoA_timelapse_pos_3-1@1
4	1279.33	1	ClpC1	rpoA_timelapse_pos_3-1@1
5	1286.5	1.25	ClpC1	rpoA_timelapse_pos_3-1@1
6	1249.17	1.5	ClpC1	rpoA_timelapse_pos_3-1@1
7	1246.5	1.75	ClpC1	rpoA_timelapse_pos_3-1@1
8	1247.33	2	ClpC1	rpoA_timelapse_pos_3-1@1
9	1248.33	2.25	ClpC1	rpoA_timelapse_pos_3-1@1
10	1237.33	2.5	ClpC1	rpoA_timelapse_pos_3-1@1
11	1206.67	2.75	ClpC1	rpoA_timelapse_pos_3-1@1
12	1177	3	ClpC1	rpoA_timelapse_pos_3-1@1
13	1177.33	3.25	ClpC1	rpoA_timelapse_pos_3-1@1
14	1168.67	3.5	ClpC1	rpoA_timelapse_pos_3-1@1
15	1163.33	3.75	ClpC1	rpoA_timelapse_pos_3-1@1
16	1129	4	ClpC1	rpoA_timelapse_pos_3-1@1
17	1104.83	4.25	ClpC1	rpoA_timelapse_pos_3-1@1
18	1115.83	4.5	ClpC1	rpoA_timelapse_pos_3-1@1
19	1132.33	4.75	ClpC1	rpoA_timelapse_pos_3-1@1
20	1149.83	5	ClpC1	rpoA_timelapse_pos_3-1@1
21	1147.17	5.25	ClpC1	rpoA_timelapse_pos_3-1@1
22	1131.67	5.5	ClpC1	rpoA_timelapse_pos_3-1@1
23	1117.83	5.75	ClpC1	rpoA_timelapse_pos_3-1@1
24	1093.83	6	ClpC1	rpoA_timelapse_pos_3-1@1
25	1099.83	6.25	ClpC1	rpoA_timelapse_pos_3-1@1
26	1093	6.5	ClpC1	rpoA_timelapse_pos_3-1@1
27	1090	6.75	ClpC1	rpoA_timelapse_pos_3-1@1
28	1086.33	7	ClpC1	rpoA_timelapse_pos_3-1@1
29	1098	7.25	ClpC1	rpoA_timelapse_pos_3-1@1
30	1108.33	7.5	ClpC1	rpoA_timelapse_pos_3-1@1
0	1120.5	7.75	ClpC1	rpoA_timelapse_pos_3-1@1.1
0	1085	7.75	ClpC1	rpoA_timelapse_pos_3-1@1.2
0	1491.33	0	ClpC1	rpoA_timelapse_pos_3-2@1
1	1517.5	0.25	ClpC1	rpoA_timelapse_pos_3-2@1
2	1568.67	0.5	ClpC1	rpoA_timelapse_pos_3-2@1
3	1579	0.75	ClpC1	rpoA_timelapse_pos_3-2@1
4	1581.5	1	ClpC1	rpoA_timelapse_pos_3-2@1
5	1565	1.25	ClpC1	rpoA_timelapse_pos_3-2@1
6	1573	1.5	ClpC1	rpoA_timelapse_pos_3-2@1
0	1413.67	0	ClpC1	rpoA_timelapse_pos_3-2@2
1	1439.17	0.25	ClpC1	rpoA_timelapse_pos_3-2@2
2	1464.67	0.5	ClpC1	rpoA_timelapse_pos_3-2@2
3	1477.67	0.75	ClpC1	rpoA_timelapse_pos_3-2@2
4	1482.33	1	ClpC1	rpoA_timelapse_pos_3-2@2
5	1502.83	1.25	ClpC1	rpoA_timelapse_pos_3-2@2
6	1516.83	1.5	ClpC1	rpoA_timelapse_pos_3-2@2
7	1510.83	1.75	ClpC1	rpoA_timelapse_pos_3-2@2
8	1480.5	2	ClpC1	rpoA_timelapse_pos_3-2@2
9	1448.67	2.25	ClpC1	rpoA_timelapse_pos_3-2@2
10	1442.33	2.5	ClpC1	rpoA_timelapse_pos_3-2@2
11	1428.5	2.75	ClpC1	rpoA_timelapse_pos_3-2@2
12	1433	3	ClpC1	rpoA_timelapse_pos_3-2@2
13	1427	3.25	ClpC1	rpoA_timelapse_pos_3-2@2
0	1419	1.75	ClpC1	rpoA_timelapse_pos_3-2@1.1
1	1430	2	ClpC1	rpoA_timelapse_pos_3-2@1.1
2	1450.33	2.25	ClpC1	rpoA_timelapse_pos_3-2@1.1
3	1462.33	2.5	ClpC1	rpoA_timelapse_pos_3-2@1.1
4	1447	2.75	ClpC1	rpoA_timelapse_pos_3-2@1.1
5	1417	3	ClpC1	rpoA_timelapse_pos_3-2@1.1
6	1418.33	3.25	ClpC1	rpoA_timelapse_pos_3-2@1.1
7	1423	3.5	ClpC1	rpoA_timelapse_pos_3-2@1.1
8	1426.33	3.75	ClpC1	rpoA_timelapse_pos_3-2@1.1
9	1414.33	4	ClpC1	rpoA_timelapse_pos_3-2@1.1
10	1414	4.25	ClpC1	rpoA_timelapse_pos_3-2@1.1
11	1420	4.5	ClpC1	rpoA_timelapse_pos_3-2@1.1
12	1429.17	4.75	ClpC1	rpoA_timelapse_pos_3-2@1.1
13	1453.83	5	ClpC1	rpoA_timelapse_pos_3-2@1.1
14	1477	5.25	ClpC1	rpoA_timelapse_pos_3-2@1.1
15	1494.33	5.5	ClpC1	rpoA_timelapse_pos_3-2@1.1
16	1489	5.75	ClpC1	rpoA_timelapse_pos_3-2@1.1
17	1488.67	6	ClpC1	rpoA_timelapse_pos_3-2@1.1
18	1503.83	6.25	ClpC1	rpoA_timelapse_pos_3-2@1.1
19	1513.17	6.5	ClpC1	rpoA_timelapse_pos_3-2@1.1
20	1520.17	6.75	ClpC1	rpoA_timelapse_pos_3-2@1.1
21	1512.5	7	ClpC1	rpoA_timelapse_pos_3-2@1.1
22	1515.33	7.25	ClpC1	rpoA_timelapse_pos_3-2@1.1
23	1515.5	7.5	ClpC1	rpoA_timelapse_pos_3-2@1.1
24	1516.83	7.75	ClpC1	rpoA_timelapse_pos_3-2@1.1
0	1650.17	1.75	ClpC1	rpoA_timelapse_pos_3-2@1.2
1	1648.5	2	ClpC1	rpoA_timelapse_pos_3-2@1.2
2	1636.5	2.25	ClpC1	rpoA_timelapse_pos_3-2@1.2
3	1619.67	2.5	ClpC1	rpoA_timelapse_pos_3-2@1.2
4	1618.33	2.75	ClpC1	rpoA_timelapse_pos_3-2@1.2
5	1632	3	ClpC1	rpoA_timelapse_pos_3-2@1.2
6	1639	3.25	ClpC1	rpoA_timelapse_pos_3-2@1.2
7	1623.33	3.5	ClpC1	rpoA_timelapse_pos_3-2@1.2
8	1606.67	3.75	ClpC1	rpoA_timelapse_pos_3-2@1.2
9	1644.67	4	ClpC1	rpoA_timelapse_pos_3-2@1.2
10	1659.83	4.25	ClpC1	rpoA_timelapse_pos_3-2@1.2
11	1695.5	4.5	ClpC1	rpoA_timelapse_pos_3-2@1.2
12	1686.5	4.75	ClpC1	rpoA_timelapse_pos_3-2@1.2
13	1696.17	5	ClpC1	rpoA_timelapse_pos_3-2@1.2
14	1680.17	5.25	ClpC1	rpoA_timelapse_pos_3-2@1.2
15	1675.33	5.5	ClpC1	rpoA_timelapse_pos_3-2@1.2
16	1680.17	5.75	ClpC1	rpoA_timelapse_pos_3-2@1.2
17	1685.5	6	ClpC1	rpoA_timelapse_pos_3-2@1.2
18	1699.67	6.25	ClpC1	rpoA_timelapse_pos_3-2@1.2
19	1704.33	6.5	ClpC1	rpoA_timelapse_pos_3-2@1.2
20	1702.33	6.75	ClpC1	rpoA_timelapse_pos_3-2@1.2
21	1719.33	7	ClpC1	rpoA_timelapse_pos_3-2@1.2
22	1714.33	7.25	ClpC1	rpoA_timelapse_pos_3-2@1.2
23	1720	7.5	ClpC1	rpoA_timelapse_pos_3-2@1.2
24	1708	7.75	ClpC1	rpoA_timelapse_pos_3-2@1.2
0	1573.33	3.5	ClpC1	rpoA_timelapse_pos_3-2@2.1
1	1550.67	3.75	ClpC1	rpoA_timelapse_pos_3-2@2.1
2	1533.33	4	ClpC1	rpoA_timelapse_pos_3-2@2.1
3	1531	4.25	ClpC1	rpoA_timelapse_pos_3-2@2.1
4	1558.17	4.5	ClpC1	rpoA_timelapse_pos_3-2@2.1
5	1566.17	4.75	ClpC1	rpoA_timelapse_pos_3-2@2.1
6	1577.83	5	ClpC1	rpoA_timelapse_pos_3-2@2.1
7	1565.33	5.25	ClpC1	rpoA_timelapse_pos_3-2@2.1
8	1551	5.5	ClpC1	rpoA_timelapse_pos_3-2@2.1
9	1545.5	5.75	ClpC1	rpoA_timelapse_pos_3-2@2.1
10	1549.83	6	ClpC1	rpoA_timelapse_pos_3-2@2.1
11	1572.83	6.25	ClpC1	rpoA_timelapse_pos_3-2@2.1
12	1571	6.5	ClpC1	rpoA_timelapse_pos_3-2@2.1
13	1569.83	6.75	ClpC1	rpoA_timelapse_pos_3-2@2.1
14	1572.5	7	ClpC1	rpoA_timelapse_pos_3-2@2.1
15	1588	7.25	ClpC1	rpoA_timelapse_pos_3-2@2.1
16	1565.83	7.5	ClpC1	rpoA_timelapse_pos_3-2@2.1
17	1536.83	7.75	ClpC1	rpoA_timelapse_pos_3-2@2.1
0	1410	3.5	ClpC1	rpoA_timelapse_pos_3-2@2.2
1	1419.67	3.75	ClpC1	rpoA_timelapse_pos_3-2@2.2
2	1433.5	4	ClpC1	rpoA_timelapse_pos_3-2@2.2
3	1483.5	4.25	ClpC1	rpoA_timelapse_pos_3-2@2.2
4	1509.17	4.5	ClpC1	rpoA_timelapse_pos_3-2@2.2
5	1534.67	4.75	ClpC1	rpoA_timelapse_pos_3-2@2.2
6	1534	5	ClpC1	rpoA_timelapse_pos_3-2@2.2
7	1533.17	5.25	ClpC1	rpoA_timelapse_pos_3-2@2.2
8	1531.83	5.5	ClpC1	rpoA_timelapse_pos_3-2@2.2
9	1527.83	5.75	ClpC1	rpoA_timelapse_pos_3-2@2.2
10	1518	6	ClpC1	rpoA_timelapse_pos_3-2@2.2
11	1510.67	6.25	ClpC1	rpoA_timelapse_pos_3-2@2.2
12	1509.33	6.5	ClpC1	rpoA_timelapse_pos_3-2@2.2
13	1531.33	6.75	ClpC1	rpoA_timelapse_pos_3-2@2.2
14	1538.67	7	ClpC1	rpoA_timelapse_pos_3-2@2.2
15	1555.83	7.25	ClpC1	rpoA_timelapse_pos_3-2@2.2
16	1576.17	7.5	ClpC1	rpoA_timelapse_pos_3-2@2.2
17	1605.17	7.75	ClpC1	rpoA_timelapse_pos_3-2@2.2
0	1410.17	7.5	ClpC1	rpoA_timelapse_pos_3-2@3
1	1397.83	7.75	ClpC1	rpoA_timelapse_pos_3-2@3
0	1580.67	0	ClpC1	rpoA_timelapse_pos_3-3@1
1	1593.83	0.25	ClpC1	rpoA_timelapse_pos_3-3@1
2	1586.17	0.5	ClpC1	rpoA_timelapse_pos_3-3@1
3	1581	0.75	ClpC1	rpoA_timelapse_pos_3-3@1
4	1552.67	1	ClpC1	rpoA_timelapse_pos_3-3@1
5	1574.67	1.25	ClpC1	rpoA_timelapse_pos_3-3@1
6	1552.83	1.5	ClpC1	rpoA_timelapse_pos_3-3@1
7	1552.67	1.75	ClpC1	rpoA_timelapse_pos_3-3@1
8	1520	2	ClpC1	rpoA_timelapse_pos_3-3@1
9	1504.83	2.25	ClpC1	rpoA_timelapse_pos_3-3@1
10	1472.17	2.5	ClpC1	rpoA_timelapse_pos_3-3@1
11	1476.5	2.75	ClpC1	rpoA_timelapse_pos_3-3@1
12	1502	3	ClpC1	rpoA_timelapse_pos_3-3@1
0	1421.33	0	ClpC1	rpoA_timelapse_pos_3-3@2
1	1443.17	0.25	ClpC1	rpoA_timelapse_pos_3-3@2
2	1473	0.5	ClpC1	rpoA_timelapse_pos_3-3@2
3	1480.33	0.75	ClpC1	rpoA_timelapse_pos_3-3@2
4	1478.17	1	ClpC1	rpoA_timelapse_pos_3-3@2
5	1480.5	1.25	ClpC1	rpoA_timelapse_pos_3-3@2
6	1501.17	1.5	ClpC1	rpoA_timelapse_pos_3-3@2
7	1511.5	1.75	ClpC1	rpoA_timelapse_pos_3-3@2
8	1513.67	2	ClpC1	rpoA_timelapse_pos_3-3@2
9	1506.67	2.25	ClpC1	rpoA_timelapse_pos_3-3@2
10	1518	2.5	ClpC1	rpoA_timelapse_pos_3-3@2
11	1536.67	2.75	ClpC1	rpoA_timelapse_pos_3-3@2
12	1550.33	3	ClpC1	rpoA_timelapse_pos_3-3@2
13	1560	3.25	ClpC1	rpoA_timelapse_pos_3-3@2
14	1558	3.5	ClpC1	rpoA_timelapse_pos_3-3@2
0	1194.33	3.25	ClpC1	rpoA_timelapse_pos_3-3@1.1
1	1208	3.5	ClpC1	rpoA_timelapse_pos_3-3@1.1
2	1185	3.75	ClpC1	rpoA_timelapse_pos_3-3@1.1
3	1206.17	4	ClpC1	rpoA_timelapse_pos_3-3@1.1
4	1217.17	4.25	ClpC1	rpoA_timelapse_pos_3-3@1.1
5	1258.17	4.5	ClpC1	rpoA_timelapse_pos_3-3@1.1
6	1246.67	4.75	ClpC1	rpoA_timelapse_pos_3-3@1.1
7	1220.5	5	ClpC1	rpoA_timelapse_pos_3-3@1.1
8	1207.17	5.25	ClpC1	rpoA_timelapse_pos_3-3@1.1
9	1201.83	5.5	ClpC1	rpoA_timelapse_pos_3-3@1.1
10	1232.67	5.75	ClpC1	rpoA_timelapse_pos_3-3@1.1
11	1219.33	6	ClpC1	rpoA_timelapse_pos_3-3@1.1
12	1205.67	6.25	ClpC1	rpoA_timelapse_pos_3-3@1.1
13	1158.5	6.5	ClpC1	rpoA_timelapse_pos_3-3@1.1
14	1162.83	6.75	ClpC1	rpoA_timelapse_pos_3-3@1.1
15	1167.17	7	ClpC1	rpoA_timelapse_pos_3-3@1.1
16	1165	7.25	ClpC1	rpoA_timelapse_pos_3-3@1.1
17	1142	7.5	ClpC1	rpoA_timelapse_pos_3-3@1.1
18	1123.33	7.75	ClpC1	rpoA_timelapse_pos_3-3@1.1
0	1658.67	3.25	ClpC1	rpoA_timelapse_pos_3-3@1.2
1	1649.83	3.5	ClpC1	rpoA_timelapse_pos_3-3@1.2
2	1654.17	3.75	ClpC1	rpoA_timelapse_pos_3-3@1.2
3	1662	4	ClpC1	rpoA_timelapse_pos_3-3@1.2
4	1702.83	4.25	ClpC1	rpoA_timelapse_pos_3-3@1.2
5	1736.17	4.5	ClpC1	rpoA_timelapse_pos_3-3@1.2
6	1763.33	4.75	ClpC1	rpoA_timelapse_pos_3-3@1.2
7	1770.83	5	ClpC1	rpoA_timelapse_pos_3-3@1.2
8	1781.17	5.25	ClpC1	rpoA_timelapse_pos_3-3@1.2
9	1770.17	5.5	ClpC1	rpoA_timelapse_pos_3-3@1.2
10	1759.33	5.75	ClpC1	rpoA_timelapse_pos_3-3@1.2
11	1740.33	6	ClpC1	rpoA_timelapse_pos_3-3@1.2
12	1751.33	6.25	ClpC1	rpoA_timelapse_pos_3-3@1.2
13	1766.33	6.5	ClpC1	rpoA_timelapse_pos_3-3@1.2
14	1765.33	6.75	ClpC1	rpoA_timelapse_pos_3-3@1.2
15	1775	7	ClpC1	rpoA_timelapse_pos_3-3@1.2
16	1780	7.25	ClpC1	rpoA_timelapse_pos_3-3@1.2
17	1788	7.5	ClpC1	rpoA_timelapse_pos_3-3@1.2
18	1777.67	7.75	ClpC1	rpoA_timelapse_pos_3-3@1.2
0	1650.33	3.75	ClpC1	rpoA_timelapse_pos_3-3@2.1
1	1676.17	4	ClpC1	rpoA_timelapse_pos_3-3@2.1
2	1728	4.25	ClpC1	rpoA_timelapse_pos_3-3@2.1
3	1753	4.5	ClpC1	rpoA_timelapse_pos_3-3@2.1
4	1805.67	4.75	ClpC1	rpoA_timelapse_pos_3-3@2.1
5	1864.5	5	ClpC1	rpoA_timelapse_pos_3-3@2.1
6	1933.83	5.25	ClpC1	rpoA_timelapse_pos_3-3@2.1
7	1980.67	5.5	ClpC1	rpoA_timelapse_pos_3-3@2.1
8	1984.17	5.75	ClpC1	rpoA_timelapse_pos_3-3@2.1
9	2021.83	6	ClpC1	rpoA_timelapse_pos_3-3@2.1
10	2084.17	6.25	ClpC1	rpoA_timelapse_pos_3-3@2.1
11	2157.67	6.5	ClpC1	rpoA_timelapse_pos_3-3@2.1
12	2175.17	6.75	ClpC1	rpoA_timelapse_pos_3-3@2.1
13	2187.17	7	ClpC1	rpoA_timelapse_pos_3-3@2.1
14	2211.5	7.25	ClpC1	rpoA_timelapse_pos_3-3@2.1
15	2237.17	7.5	ClpC1	rpoA_timelapse_pos_3-3@2.1
16	2246	7.75	ClpC1	rpoA_timelapse_pos_3-3@2.1
0	1462.67	3.75	ClpC1	rpoA_timelapse_pos_3-3@2.2
1	1487.5	4	ClpC1	rpoA_timelapse_pos_3-3@2.2
2	1513.67	4.25	ClpC1	rpoA_timelapse_pos_3-3@2.2
3	1538	4.5	ClpC1	rpoA_timelapse_pos_3-3@2.2
4	1532.67	4.75	ClpC1	rpoA_timelapse_pos_3-3@2.2
5	1555.5	5	ClpC1	rpoA_timelapse_pos_3-3@2.2
6	1583.17	5.25	ClpC1	rpoA_timelapse_pos_3-3@2.2
7	1607.17	5.5	ClpC1	rpoA_timelapse_pos_3-3@2.2
8	1620.33	5.75	ClpC1	rpoA_timelapse_pos_3-3@2.2
9	1598.67	6	ClpC1	rpoA_timelapse_pos_3-3@2.2
10	1603	6.25	ClpC1	rpoA_timelapse_pos_3-3@2.2
11	1580.33	6.5	ClpC1	rpoA_timelapse_pos_3-3@2.2
12	1595.67	6.75	ClpC1	rpoA_timelapse_pos_3-3@2.2
13	1606.83	7	ClpC1	rpoA_timelapse_pos_3-3@2.2
14	1650.17	7.25	ClpC1	rpoA_timelapse_pos_3-3@2.2
15	1657.33	7.5	ClpC1	rpoA_timelapse_pos_3-3@2.2
16	1661.33	7.75	ClpC1	rpoA_timelapse_pos_3-3@2.2
0	1378.83	0	ClpC1	rpoA_timelapse_pos_3-4@1
1	1408.83	0.25	ClpC1	rpoA_timelapse_pos_3-4@1
2	1442.5	0.5	ClpC1	rpoA_timelapse_pos_3-4@1
3	1464	0.75	ClpC1	rpoA_timelapse_pos_3-4@1
4	1479	1	ClpC1	rpoA_timelapse_pos_3-4@1
5	1491.33	1.25	ClpC1	rpoA_timelapse_pos_3-4@1
6	1502	1.5	ClpC1	rpoA_timelapse_pos_3-4@1
7	1510.17	1.75	ClpC1	rpoA_timelapse_pos_3-4@1
8	1502.17	2	ClpC1	rpoA_timelapse_pos_3-4@1
9	1487.83	2.25	ClpC1	rpoA_timelapse_pos_3-4@1
10	1489.83	2.5	ClpC1	rpoA_timelapse_pos_3-4@1
11	1484.5	2.75	ClpC1	rpoA_timelapse_pos_3-4@1
12	1514.83	3	ClpC1	rpoA_timelapse_pos_3-4@1
13	1508	3.25	ClpC1	rpoA_timelapse_pos_3-4@1
14	1528.33	3.5	ClpC1	rpoA_timelapse_pos_3-4@1
15	1515.83	3.75	ClpC1	rpoA_timelapse_pos_3-4@1
16	1518.83	4	ClpC1	rpoA_timelapse_pos_3-4@1
17	1515.83	4.25	ClpC1	rpoA_timelapse_pos_3-4@1
18	1535.33	4.5	ClpC1	rpoA_timelapse_pos_3-4@1
19	1530	4.75	ClpC1	rpoA_timelapse_pos_3-4@1
20	1547.83	5	ClpC1	rpoA_timelapse_pos_3-4@1
21	1543.17	5.25	ClpC1	rpoA_timelapse_pos_3-4@1
22	1566.17	5.5	ClpC1	rpoA_timelapse_pos_3-4@1
23	1582.67	5.75	ClpC1	rpoA_timelapse_pos_3-4@1
24	1602.67	6	ClpC1	rpoA_timelapse_pos_3-4@1
0	1409	0	ClpC1	rpoA_timelapse_pos_3-4@2
1	1430.33	0.25	ClpC1	rpoA_timelapse_pos_3-4@2
2	1447.67	0.5	ClpC1	rpoA_timelapse_pos_3-4@2
3	1448	0.75	ClpC1	rpoA_timelapse_pos_3-4@2
4	1458.83	1	ClpC1	rpoA_timelapse_pos_3-4@2
5	1472.83	1.25	ClpC1	rpoA_timelapse_pos_3-4@2
6	1489.17	1.5	ClpC1	rpoA_timelapse_pos_3-4@2
7	1491.5	1.75	ClpC1	rpoA_timelapse_pos_3-4@2
8	1501.5	2	ClpC1	rpoA_timelapse_pos_3-4@2
9	1503.17	2.25	ClpC1	rpoA_timelapse_pos_3-4@2
10	1508	2.5	ClpC1	rpoA_timelapse_pos_3-4@2
11	1487	2.75	ClpC1	rpoA_timelapse_pos_3-4@2
12	1488.5	3	ClpC1	rpoA_timelapse_pos_3-4@2
13	1484.5	3.25	ClpC1	rpoA_timelapse_pos_3-4@2
14	1490	3.5	ClpC1	rpoA_timelapse_pos_3-4@2
15	1493.33	3.75	ClpC1	rpoA_timelapse_pos_3-4@2
16	1488.33	4	ClpC1	rpoA_timelapse_pos_3-4@2
17	1492.83	4.25	ClpC1	rpoA_timelapse_pos_3-4@2
18	1493.33	4.5	ClpC1	rpoA_timelapse_pos_3-4@2
19	1485.33	4.75	ClpC1	rpoA_timelapse_pos_3-4@2
20	1480.67	5	ClpC1	rpoA_timelapse_pos_3-4@2
21	1486.83	5.25	ClpC1	rpoA_timelapse_pos_3-4@2
22	1492.5	5.5	ClpC1	rpoA_timelapse_pos_3-4@2
23	1494.83	5.75	ClpC1	rpoA_timelapse_pos_3-4@2
0	1369.67	0	ClpC1	rpoA_timelapse_pos_3-4@3
1	1372.17	0.25	ClpC1	rpoA_timelapse_pos_3-4@3
2	1378.83	0.5	ClpC1	rpoA_timelapse_pos_3-4@3
3	1394.5	0.75	ClpC1	rpoA_timelapse_pos_3-4@3
4	1395.17	1	ClpC1	rpoA_timelapse_pos_3-4@3
5	1404.17	1.25	ClpC1	rpoA_timelapse_pos_3-4@3
6	1366.5	1.5	ClpC1	rpoA_timelapse_pos_3-4@3
7	1349.67	1.75	ClpC1	rpoA_timelapse_pos_3-4@3
8	1341.67	2	ClpC1	rpoA_timelapse_pos_3-4@3
9	1365.5	2.25	ClpC1	rpoA_timelapse_pos_3-4@3
10	1379.5	2.5	ClpC1	rpoA_timelapse_pos_3-4@3
11	1383.17	2.75	ClpC1	rpoA_timelapse_pos_3-4@3
12	1379	3	ClpC1	rpoA_timelapse_pos_3-4@3
13	1371	3.25	ClpC1	rpoA_timelapse_pos_3-4@3
14	1360.67	3.5	ClpC1	rpoA_timelapse_pos_3-4@3
15	1371.67	3.75	ClpC1	rpoA_timelapse_pos_3-4@3
16	1391	4	ClpC1	rpoA_timelapse_pos_3-4@3
17	1404.5	4.25	ClpC1	rpoA_timelapse_pos_3-4@3
18	1418.5	4.5	ClpC1	rpoA_timelapse_pos_3-4@3
19	1418.5	4.75	ClpC1	rpoA_timelapse_pos_3-4@3
20	1422.33	5	ClpC1	rpoA_timelapse_pos_3-4@3
21	1436.33	5.25	ClpC1	rpoA_timelapse_pos_3-4@3
22	1455.67	5.5	ClpC1	rpoA_timelapse_pos_3-4@3
23	1471	5.75	ClpC1	rpoA_timelapse_pos_3-4@3
24	1458	6	ClpC1	rpoA_timelapse_pos_3-4@3
25	1467	6.25	ClpC1	rpoA_timelapse_pos_3-4@3
26	1474	6.5	ClpC1	rpoA_timelapse_pos_3-4@3
27	1483	6.75	ClpC1	rpoA_timelapse_pos_3-4@3
28	1500	7	ClpC1	rpoA_timelapse_pos_3-4@3
29	1518	7.25	ClpC1	rpoA_timelapse_pos_3-4@3
30	1542.33	7.5	ClpC1	rpoA_timelapse_pos_3-4@3
0	1366.5	0	ClpC1	rpoA_timelapse_pos_3-4@4
1	1386	0.25	ClpC1	rpoA_timelapse_pos_3-4@4
2	1418.5	0.5	ClpC1	rpoA_timelapse_pos_3-4@4
3	1451	0.75	ClpC1	rpoA_timelapse_pos_3-4@4
4	1479.67	1	ClpC1	rpoA_timelapse_pos_3-4@4
5	1501	1.25	ClpC1	rpoA_timelapse_pos_3-4@4
6	1511.67	1.5	ClpC1	rpoA_timelapse_pos_3-4@4
7	1513.33	1.75	ClpC1	rpoA_timelapse_pos_3-4@4
8	1508.33	2	ClpC1	rpoA_timelapse_pos_3-4@4
9	1510.67	2.25	ClpC1	rpoA_timelapse_pos_3-4@4
10	1519	2.5	ClpC1	rpoA_timelapse_pos_3-4@4
11	1525	2.75	ClpC1	rpoA_timelapse_pos_3-4@4
12	1511.5	3	ClpC1	rpoA_timelapse_pos_3-4@4
13	1499.33	3.25	ClpC1	rpoA_timelapse_pos_3-4@4
0	1542	3.5	ClpC1	rpoA_timelapse_pos_3-4@4.1
1	1556.17	3.75	ClpC1	rpoA_timelapse_pos_3-4@4.1
2	1569.67	4	ClpC1	rpoA_timelapse_pos_3-4@4.1
3	1629.33	4.25	ClpC1	rpoA_timelapse_pos_3-4@4.1
4	1642.33	4.5	ClpC1	rpoA_timelapse_pos_3-4@4.1
5	1675.33	4.75	ClpC1	rpoA_timelapse_pos_3-4@4.1
6	1672.33	5	ClpC1	rpoA_timelapse_pos_3-4@4.1
7	1674.33	5.25	ClpC1	rpoA_timelapse_pos_3-4@4.1
8	1656.5	5.5	ClpC1	rpoA_timelapse_pos_3-4@4.1
9	1653.17	5.75	ClpC1	rpoA_timelapse_pos_3-4@4.1
10	1642.17	6	ClpC1	rpoA_timelapse_pos_3-4@4.1
11	1651.33	6.25	ClpC1	rpoA_timelapse_pos_3-4@4.1
12	1655.33	6.5	ClpC1	rpoA_timelapse_pos_3-4@4.1
13	1671.67	6.75	ClpC1	rpoA_timelapse_pos_3-4@4.1
14	1672.5	7	ClpC1	rpoA_timelapse_pos_3-4@4.1
15	1717.17	7.25	ClpC1	rpoA_timelapse_pos_3-4@4.1
16	1727.83	7.5	ClpC1	rpoA_timelapse_pos_3-4@4.1
17	1734.33	7.75	ClpC1	rpoA_timelapse_pos_3-4@4.1
0	1379.33	3.5	ClpC1	rpoA_timelapse_pos_3-4@4.2
1	1389.83	3.75	ClpC1	rpoA_timelapse_pos_3-4@4.2
2	1376.33	4	ClpC1	rpoA_timelapse_pos_3-4@4.2
3	1387.5	4.25	ClpC1	rpoA_timelapse_pos_3-4@4.2
4	1382.5	4.5	ClpC1	rpoA_timelapse_pos_3-4@4.2
5	1382.33	4.75	ClpC1	rpoA_timelapse_pos_3-4@4.2
6	1367.83	5	ClpC1	rpoA_timelapse_pos_3-4@4.2
7	1368.83	5.25	ClpC1	rpoA_timelapse_pos_3-4@4.2
8	1379.67	5.5	ClpC1	rpoA_timelapse_pos_3-4@4.2
9	1385.67	5.75	ClpC1	rpoA_timelapse_pos_3-4@4.2
10	1388.83	6	ClpC1	rpoA_timelapse_pos_3-4@4.2
11	1407.83	6.25	ClpC1	rpoA_timelapse_pos_3-4@4.2
12	1426.5	6.5	ClpC1	rpoA_timelapse_pos_3-4@4.2
13	1441	6.75	ClpC1	rpoA_timelapse_pos_3-4@4.2
14	1448.33	7	ClpC1	rpoA_timelapse_pos_3-4@4.2
15	1463.83	7.25	ClpC1	rpoA_timelapse_pos_3-4@4.2
16	1471.5	7.5	ClpC1	rpoA_timelapse_pos_3-4@4.2
17	1479.83	7.75	ClpC1	rpoA_timelapse_pos_3-4@4.2
0	1454.83	6	ClpC1	rpoA_timelapse_pos_3-4@2.1
1	1460.33	6.25	ClpC1	rpoA_timelapse_pos_3-4@2.1
2	1462.17	6.5	ClpC1	rpoA_timelapse_pos_3-4@2.1
3	1460.17	6.75	ClpC1	rpoA_timelapse_pos_3-4@2.1
4	1464.5	7	ClpC1	rpoA_timelapse_pos_3-4@2.1
5	1483.5	7.25	ClpC1	rpoA_timelapse_pos_3-4@2.1
6	1496.67	7.5	ClpC1	rpoA_timelapse_pos_3-4@2.1
7	1502.33	7.75	ClpC1	rpoA_timelapse_pos_3-4@2.1
0	1531.83	6	ClpC1	rpoA_timelapse_pos_3-4@2.2
1	1534	6.25	ClpC1	rpoA_timelapse_pos_3-4@2.2
2	1531	6.5	ClpC1	rpoA_timelapse_pos_3-4@2.2
3	1540.17	6.75	ClpC1	rpoA_timelapse_pos_3-4@2.2
4	1547.17	7	ClpC1	rpoA_timelapse_pos_3-4@2.2
5	1550	7.25	ClpC1	rpoA_timelapse_pos_3-4@2.2
6	1550.67	7.5	ClpC1	rpoA_timelapse_pos_3-4@2.2
7	1534.67	7.75	ClpC1	rpoA_timelapse_pos_3-4@2.2
0	1588	6.25	ClpC1	rpoA_timelapse_pos_3-4@1.1
1	1577.67	6.5	ClpC1	rpoA_timelapse_pos_3-4@1.1
2	1582.5	6.75	ClpC1	rpoA_timelapse_pos_3-4@1.1
3	1611.83	7	ClpC1	rpoA_timelapse_pos_3-4@1.1
4	1653.5	7.25	ClpC1	rpoA_timelapse_pos_3-4@1.1
5	1660.67	7.5	ClpC1	rpoA_timelapse_pos_3-4@1.1
6	1646.33	7.75	ClpC1	rpoA_timelapse_pos_3-4@1.1
0	1584.33	6.25	ClpC1	rpoA_timelapse_pos_3-4@1.2
1	1595.33	6.5	ClpC1	rpoA_timelapse_pos_3-4@1.2
2	1609.67	6.75	ClpC1	rpoA_timelapse_pos_3-4@1.2
3	1632.33	7	ClpC1	rpoA_timelapse_pos_3-4@1.2
4	1661.33	7.25	ClpC1	rpoA_timelapse_pos_3-4@1.2
5	1667.83	7.5	ClpC1	rpoA_timelapse_pos_3-4@1.2
6	1660.67	7.75	ClpC1	rpoA_timelapse_pos_3-4@1.2
0	1652	7.75	ClpC1	rpoA_timelapse_pos_3-4@3.1
0	1464.5	7.75	ClpC1	rpoA_timelapse_pos_3-4@3.2
0	1349.33	0	ClpC1-FRB	rpoA_timelapse_pos_4-1@1
1	1375	0.25	ClpC1-FRB	rpoA_timelapse_pos_4-1@1
2	1415.33	0.5	ClpC1-FRB	rpoA_timelapse_pos_4-1@1
3	1420	0.75	ClpC1-FRB	rpoA_timelapse_pos_4-1@1
4	1425.67	1	ClpC1-FRB	rpoA_timelapse_pos_4-1@1
5	1417.67	1.25	ClpC1-FRB	rpoA_timelapse_pos_4-1@1
6	1409.33	1.5	ClpC1-FRB	rpoA_timelapse_pos_4-1@1
7	1376.33	1.75	ClpC1-FRB	rpoA_timelapse_pos_4-1@1
8	1320	2	ClpC1-FRB	rpoA_timelapse_pos_4-1@1
9	1271.67	2.25	ClpC1-FRB	rpoA_timelapse_pos_4-1@1
10	1230.67	2.5	ClpC1-FRB	rpoA_timelapse_pos_4-1@1
11	1198.83	2.75	ClpC1-FRB	rpoA_timelapse_pos_4-1@1
12	1161.5	3	ClpC1-FRB	rpoA_timelapse_pos_4-1@1
13	1128.17	3.25	ClpC1-FRB	rpoA_timelapse_pos_4-1@1
14	1097.17	3.5	ClpC1-FRB	rpoA_timelapse_pos_4-1@1
15	1049.33	3.75	ClpC1-FRB	rpoA_timelapse_pos_4-1@1
16	1011.83	4	ClpC1-FRB	rpoA_timelapse_pos_4-1@1
17	976	4.25	ClpC1-FRB	rpoA_timelapse_pos_4-1@1
18	946.833	4.5	ClpC1-FRB	rpoA_timelapse_pos_4-1@1
19	918.667	4.75	ClpC1-FRB	rpoA_timelapse_pos_4-1@1
20	899.667	5	ClpC1-FRB	rpoA_timelapse_pos_4-1@1
21	881	5.25	ClpC1-FRB	rpoA_timelapse_pos_4-1@1
22	870	5.5	ClpC1-FRB	rpoA_timelapse_pos_4-1@1
23	845.167	5.75	ClpC1-FRB	rpoA_timelapse_pos_4-1@1
24	834.5	6	ClpC1-FRB	rpoA_timelapse_pos_4-1@1
25	808.167	6.25	ClpC1-FRB	rpoA_timelapse_pos_4-1@1
26	792.333	6.5	ClpC1-FRB	rpoA_timelapse_pos_4-1@1
27	776	6.75	ClpC1-FRB	rpoA_timelapse_pos_4-1@1
28	771.667	7	ClpC1-FRB	rpoA_timelapse_pos_4-1@1
29	770.667	7.25	ClpC1-FRB	rpoA_timelapse_pos_4-1@1
0	1284.83	0	ClpC1-FRB	rpoA_timelapse_pos_4-1@2
1	1330.5	0.25	ClpC1-FRB	rpoA_timelapse_pos_4-1@2
2	1384.67	0.5	ClpC1-FRB	rpoA_timelapse_pos_4-1@2
3	1405.83	0.75	ClpC1-FRB	rpoA_timelapse_pos_4-1@2
4	1374.5	1	ClpC1-FRB	rpoA_timelapse_pos_4-1@2
5	1335.83	1.25	ClpC1-FRB	rpoA_timelapse_pos_4-1@2
6	1322.17	1.5	ClpC1-FRB	rpoA_timelapse_pos_4-1@2
7	1305.5	1.75	ClpC1-FRB	rpoA_timelapse_pos_4-1@2
8	1279.33	2	ClpC1-FRB	rpoA_timelapse_pos_4-1@2
9	1244.33	2.25	ClpC1-FRB	rpoA_timelapse_pos_4-1@2
10	1177	2.5	ClpC1-FRB	rpoA_timelapse_pos_4-1@2
11	1101.5	2.75	ClpC1-FRB	rpoA_timelapse_pos_4-1@2
12	1024.5	3	ClpC1-FRB	rpoA_timelapse_pos_4-1@2
13	993.833	3.25	ClpC1-FRB	rpoA_timelapse_pos_4-1@2
14	980	3.5	ClpC1-FRB	rpoA_timelapse_pos_4-1@2
15	957.5	3.75	ClpC1-FRB	rpoA_timelapse_pos_4-1@2
16	945.833	4	ClpC1-FRB	rpoA_timelapse_pos_4-1@2
17	917	4.25	ClpC1-FRB	rpoA_timelapse_pos_4-1@2
18	893.833	4.5	ClpC1-FRB	rpoA_timelapse_pos_4-1@2
19	856.167	4.75	ClpC1-FRB	rpoA_timelapse_pos_4-1@2
20	832	5	ClpC1-FRB	rpoA_timelapse_pos_4-1@2
21	818.333	5.25	ClpC1-FRB	rpoA_timelapse_pos_4-1@2
0	829.333	5.5	ClpC1-FRB	rpoA_timelapse_pos_4-1@2.1
1	820.333	5.75	ClpC1-FRB	rpoA_timelapse_pos_4-1@2.1
2	812.333	6	ClpC1-FRB	rpoA_timelapse_pos_4-1@2.1
3	788	6.25	ClpC1-FRB	rpoA_timelapse_pos_4-1@2.1
4	772.167	6.5	ClpC1-FRB	rpoA_timelapse_pos_4-1@2.1
5	756.5	6.75	ClpC1-FRB	rpoA_timelapse_pos_4-1@2.1
6	763.833	7	ClpC1-FRB	rpoA_timelapse_pos_4-1@2.1
7	782.667	7.25	ClpC1-FRB	rpoA_timelapse_pos_4-1@2.1
8	777.5	7.5	ClpC1-FRB	rpoA_timelapse_pos_4-1@2.1
9	764.833	7.75	ClpC1-FRB	rpoA_timelapse_pos_4-1@2.1
0	734	5.5	ClpC1-FRB	rpoA_timelapse_pos_4-1@2.2
1	730.167	5.75	ClpC1-FRB	rpoA_timelapse_pos_4-1@2.2
2	728.833	6	ClpC1-FRB	rpoA_timelapse_pos_4-1@2.2
3	714.667	6.25	ClpC1-FRB	rpoA_timelapse_pos_4-1@2.2
4	707.833	6.5	ClpC1-FRB	rpoA_timelapse_pos_4-1@2.2
5	700.5	6.75	ClpC1-FRB	rpoA_timelapse_pos_4-1@2.2
6	698	7	ClpC1-FRB	rpoA_timelapse_pos_4-1@2.2
7	689	7.25	ClpC1-FRB	rpoA_timelapse_pos_4-1@2.2
8	679.333	7.5	ClpC1-FRB	rpoA_timelapse_pos_4-1@2.2
9	680.667	7.75	ClpC1-FRB	rpoA_timelapse_pos_4-1@2.2
0	750	7.5	ClpC1-FRB	rpoA_timelapse_pos_4-1@1.1
1	747	7.75	ClpC1-FRB	rpoA_timelapse_pos_4-1@1.1
0	749.667	7.5	ClpC1-FRB	rpoA_timelapse_pos_4-1@1.2
1	743.833	7.75	ClpC1-FRB	rpoA_timelapse_pos_4-1@1.2
0	1091.67	0	ClpC1-FRB	rpoA_timelapse_pos_4-2@1
1	1107.33	0.25	ClpC1-FRB	rpoA_timelapse_pos_4-2@1
2	1111	0.5	ClpC1-FRB	rpoA_timelapse_pos_4-2@1
3	1083.67	0.75	ClpC1-FRB	rpoA_timelapse_pos_4-2@1
4	1064.67	1	ClpC1-FRB	rpoA_timelapse_pos_4-2@1
5	1040.5	1.25	ClpC1-FRB	rpoA_timelapse_pos_4-2@1
6	1044.17	1.5	ClpC1-FRB	rpoA_timelapse_pos_4-2@1
7	1010.5	1.75	ClpC1-FRB	rpoA_timelapse_pos_4-2@1
8	1004.17	2	ClpC1-FRB	rpoA_timelapse_pos_4-2@1
9	984.833	2.25	ClpC1-FRB	rpoA_timelapse_pos_4-2@1
10	979.5	2.5	ClpC1-FRB	rpoA_timelapse_pos_4-2@1
11	962.833	2.75	ClpC1-FRB	rpoA_timelapse_pos_4-2@1
12	949.167	3	ClpC1-FRB	rpoA_timelapse_pos_4-2@1
13	948.167	3.25	ClpC1-FRB	rpoA_timelapse_pos_4-2@1
14	924.667	3.5	ClpC1-FRB	rpoA_timelapse_pos_4-2@1
15	895.333	3.75	ClpC1-FRB	rpoA_timelapse_pos_4-2@1
16	864.333	4	ClpC1-FRB	rpoA_timelapse_pos_4-2@1
17	858.333	4.25	ClpC1-FRB	rpoA_timelapse_pos_4-2@1
18	836.167	4.5	ClpC1-FRB	rpoA_timelapse_pos_4-2@1
19	820.833	4.75	ClpC1-FRB	rpoA_timelapse_pos_4-2@1
20	797.667	5	ClpC1-FRB	rpoA_timelapse_pos_4-2@1
21	780.667	5.25	ClpC1-FRB	rpoA_timelapse_pos_4-2@1
22	766.5	5.5	ClpC1-FRB	rpoA_timelapse_pos_4-2@1
23	753.5	5.75	ClpC1-FRB	rpoA_timelapse_pos_4-2@1
24	745.667	6	ClpC1-FRB	rpoA_timelapse_pos_4-2@1
25	720.5	6.25	ClpC1-FRB	rpoA_timelapse_pos_4-2@1
26	697	6.5	ClpC1-FRB	rpoA_timelapse_pos_4-2@1
27	685.333	6.75	ClpC1-FRB	rpoA_timelapse_pos_4-2@1
28	677.333	7	ClpC1-FRB	rpoA_timelapse_pos_4-2@1
29	668.833	7.25	ClpC1-FRB	rpoA_timelapse_pos_4-2@1
30	652.833	7.5	ClpC1-FRB	rpoA_timelapse_pos_4-2@1
31	645.833	7.75	ClpC1-FRB	rpoA_timelapse_pos_4-2@1
0	1121	0	ClpC1-FRB	rpoA_timelapse_pos_4-2@2
1	1124	0.25	ClpC1-FRB	rpoA_timelapse_pos_4-2@2
2	1124.17	0.5	ClpC1-FRB	rpoA_timelapse_pos_4-2@2
3	1121.17	0.75	ClpC1-FRB	rpoA_timelapse_pos_4-2@2
4	1131.67	1	ClpC1-FRB	rpoA_timelapse_pos_4-2@2
5	1134.67	1.25	ClpC1-FRB	rpoA_timelapse_pos_4-2@2
6	1127.5	1.5	ClpC1-FRB	rpoA_timelapse_pos_4-2@2
7	1081.67	1.75	ClpC1-FRB	rpoA_timelapse_pos_4-2@2
8	1064.33	2	ClpC1-FRB	rpoA_timelapse_pos_4-2@2
9	1041.83	2.25	ClpC1-FRB	rpoA_timelapse_pos_4-2@2
10	1029.17	2.5	ClpC1-FRB	rpoA_timelapse_pos_4-2@2
11	1002.67	2.75	ClpC1-FRB	rpoA_timelapse_pos_4-2@2
12	981.167	3	ClpC1-FRB	rpoA_timelapse_pos_4-2@2
13	978.5	3.25	ClpC1-FRB	rpoA_timelapse_pos_4-2@2
14	944.833	3.5	ClpC1-FRB	rpoA_timelapse_pos_4-2@2
15	915.333	3.75	ClpC1-FRB	rpoA_timelapse_pos_4-2@2
16	898.667	4	ClpC1-FRB	rpoA_timelapse_pos_4-2@2
17	880.333	4.25	ClpC1-FRB	rpoA_timelapse_pos_4-2@2
18	853.333	4.5	ClpC1-FRB	rpoA_timelapse_pos_4-2@2
19	807.167	4.75	ClpC1-FRB	rpoA_timelapse_pos_4-2@2
20	780.333	5	ClpC1-FRB	rpoA_timelapse_pos_4-2@2
21	766	5.25	ClpC1-FRB	rpoA_timelapse_pos_4-2@2
22	753.833	5.5	ClpC1-FRB	rpoA_timelapse_pos_4-2@2
23	742.333	5.75	ClpC1-FRB	rpoA_timelapse_pos_4-2@2
24	737	6	ClpC1-FRB	rpoA_timelapse_pos_4-2@2
25	727	6.25	ClpC1-FRB	rpoA_timelapse_pos_4-2@2
26	713	6.5	ClpC1-FRB	rpoA_timelapse_pos_4-2@2
27	696.333	6.75	ClpC1-FRB	rpoA_timelapse_pos_4-2@2
28	686	7	ClpC1-FRB	rpoA_timelapse_pos_4-2@2
29	683.667	7.25	ClpC1-FRB	rpoA_timelapse_pos_4-2@2
30	670.667	7.5	ClpC1-FRB	rpoA_timelapse_pos_4-2@2
31	658.667	7.75	ClpC1-FRB	rpoA_timelapse_pos_4-2@2
0	1386.67	0	ClpC1-FRB	rpoA_timelapse_pos_4-3@1
1	1415.33	0.25	ClpC1-FRB	rpoA_timelapse_pos_4-3@1
2	1445.67	0.5	ClpC1-FRB	rpoA_timelapse_pos_4-3@1
3	1451.33	0.75	ClpC1-FRB	rpoA_timelapse_pos_4-3@1
4	1439.83	1	ClpC1-FRB	rpoA_timelapse_pos_4-3@1
5	1413.83	1.25	ClpC1-FRB	rpoA_timelapse_pos_4-3@1
6	1404.5	1.5	ClpC1-FRB	rpoA_timelapse_pos_4-3@1
7	1377.33	1.75	ClpC1-FRB	rpoA_timelapse_pos_4-3@1
8	1344.83	2	ClpC1-FRB	rpoA_timelapse_pos_4-3@1
9	1305.5	2.25	ClpC1-FRB	rpoA_timelapse_pos_4-3@1
10	1278.17	2.5	ClpC1-FRB	rpoA_timelapse_pos_4-3@1
0	1385	0	ClpC1-FRB	rpoA_timelapse_pos_4-3@2
0	1352.67	0	ClpC1-FRB	rpoA_timelapse_pos_4-3@3
1	1355.5	0.25	ClpC1-FRB	rpoA_timelapse_pos_4-3@3
2	1358.33	0.5	ClpC1-FRB	rpoA_timelapse_pos_4-3@3
0	1343.33	0	ClpC1-FRB	rpoA_timelapse_pos_4-3@4
1	1379	0.25	ClpC1-FRB	rpoA_timelapse_pos_4-3@4
2	1440.67	0.5	ClpC1-FRB	rpoA_timelapse_pos_4-3@4
3	1475.83	0.75	ClpC1-FRB	rpoA_timelapse_pos_4-3@4
4	1493.5	1	ClpC1-FRB	rpoA_timelapse_pos_4-3@4
5	1470.83	1.25	ClpC1-FRB	rpoA_timelapse_pos_4-3@4
6	1429.5	1.5	ClpC1-FRB	rpoA_timelapse_pos_4-3@4
7	1371.17	1.75	ClpC1-FRB	rpoA_timelapse_pos_4-3@4
8	1312.17	2	ClpC1-FRB	rpoA_timelapse_pos_4-3@4
9	1267	2.25	ClpC1-FRB	rpoA_timelapse_pos_4-3@4
10	1230.83	2.5	ClpC1-FRB	rpoA_timelapse_pos_4-3@4
11	1214.17	2.75	ClpC1-FRB	rpoA_timelapse_pos_4-3@4
12	1190.67	3	ClpC1-FRB	rpoA_timelapse_pos_4-3@4
13	1161.83	3.25	ClpC1-FRB	rpoA_timelapse_pos_4-3@4
14	1124.83	3.5	ClpC1-FRB	rpoA_timelapse_pos_4-3@4
15	1081.33	3.75	ClpC1-FRB	rpoA_timelapse_pos_4-3@4
16	1045.67	4	ClpC1-FRB	rpoA_timelapse_pos_4-3@4
17	997.333	4.25	ClpC1-FRB	rpoA_timelapse_pos_4-3@4
18	971.333	4.5	ClpC1-FRB	rpoA_timelapse_pos_4-3@4
0	1336.67	0	ClpC1-FRB	rpoA_timelapse_pos_4-3@5
1	1386.17	0.25	ClpC1-FRB	rpoA_timelapse_pos_4-3@5
2	1445.83	0.5	ClpC1-FRB	rpoA_timelapse_pos_4-3@5
3	1473.83	0.75	ClpC1-FRB	rpoA_timelapse_pos_4-3@5
4	1477.67	1	ClpC1-FRB	rpoA_timelapse_pos_4-3@5
5	1462.33	1.25	ClpC1-FRB	rpoA_timelapse_pos_4-3@5
6	1421.67	1.5	ClpC1-FRB	rpoA_timelapse_pos_4-3@5
7	1359.83	1.75	ClpC1-FRB	rpoA_timelapse_pos_4-3@5
8	1294.5	2	ClpC1-FRB	rpoA_timelapse_pos_4-3@5
9	1258	2.25	ClpC1-FRB	rpoA_timelapse_pos_4-3@5
10	1224.5	2.5	ClpC1-FRB	rpoA_timelapse_pos_4-3@5
11	1191.83	2.75	ClpC1-FRB	rpoA_timelapse_pos_4-3@5
12	1149.67	3	ClpC1-FRB	rpoA_timelapse_pos_4-3@5
13	1128	3.25	ClpC1-FRB	rpoA_timelapse_pos_4-3@5
0	1446.33	0.25	ClpC1-FRB	rpoA_timelapse_pos_4-3@2.1
1	1479.33	0.5	ClpC1-FRB	rpoA_timelapse_pos_4-3@2.1
2	1480.67	0.75	ClpC1-FRB	rpoA_timelapse_pos_4-3@2.1
3	1461.33	1	ClpC1-FRB	rpoA_timelapse_pos_4-3@2.1
4	1411	1.25	ClpC1-FRB	rpoA_timelapse_pos_4-3@2.1
5	1392.67	1.5	ClpC1-FRB	rpoA_timelapse_pos_4-3@2.1
6	1353	1.75	ClpC1-FRB	rpoA_timelapse_pos_4-3@2.1
7	1357.67	2	ClpC1-FRB	rpoA_timelapse_pos_4-3@2.1
8	1323	2.25	ClpC1-FRB	rpoA_timelapse_pos_4-3@2.1
9	1309.67	2.5	ClpC1-FRB	rpoA_timelapse_pos_4-3@2.1
10	1289.83	2.75	ClpC1-FRB	rpoA_timelapse_pos_4-3@2.1
11	1274.33	3	ClpC1-FRB	rpoA_timelapse_pos_4-3@2.1
12	1235.67	3.25	ClpC1-FRB	rpoA_timelapse_pos_4-3@2.1
13	1168.33	3.5	ClpC1-FRB	rpoA_timelapse_pos_4-3@2.1
14	1116.17	3.75	ClpC1-FRB	rpoA_timelapse_pos_4-3@2.1
15	1074.83	4	ClpC1-FRB	rpoA_timelapse_pos_4-3@2.1
16	1036.67	4.25	ClpC1-FRB	rpoA_timelapse_pos_4-3@2.1
17	1004.33	4.5	ClpC1-FRB	rpoA_timelapse_pos_4-3@2.1
18	971.333	4.75	ClpC1-FRB	rpoA_timelapse_pos_4-3@2.1
19	950.833	5	ClpC1-FRB	rpoA_timelapse_pos_4-3@2.1
20	918.167	5.25	ClpC1-FRB	rpoA_timelapse_pos_4-3@2.1
21	875.5	5.5	ClpC1-FRB	rpoA_timelapse_pos_4-3@2.1
22	830.333	5.75	ClpC1-FRB	rpoA_timelapse_pos_4-3@2.1
23	801	6	ClpC1-FRB	rpoA_timelapse_pos_4-3@2.1
24	783.333	6.25	ClpC1-FRB	rpoA_timelapse_pos_4-3@2.1
25	773.667	6.5	ClpC1-FRB	rpoA_timelapse_pos_4-3@2.1
0	1441	0.25	ClpC1-FRB	rpoA_timelapse_pos_4-3@2.2
1	1440.17	0.5	ClpC1-FRB	rpoA_timelapse_pos_4-3@2.2
2	1433	0.75	ClpC1-FRB	rpoA_timelapse_pos_4-3@2.2
3	1439.67	1	ClpC1-FRB	rpoA_timelapse_pos_4-3@2.2
4	1402.67	1.25	ClpC1-FRB	rpoA_timelapse_pos_4-3@2.2
5	1380	1.5	ClpC1-FRB	rpoA_timelapse_pos_4-3@2.2
6	1351.67	1.75	ClpC1-FRB	rpoA_timelapse_pos_4-3@2.2
7	1357.67	2	ClpC1-FRB	rpoA_timelapse_pos_4-3@2.2
8	1314	2.25	ClpC1-FRB	rpoA_timelapse_pos_4-3@2.2
9	1266.33	2.5	ClpC1-FRB	rpoA_timelapse_pos_4-3@2.2
10	1199.67	2.75	ClpC1-FRB	rpoA_timelapse_pos_4-3@2.2
11	1198.67	3	ClpC1-FRB	rpoA_timelapse_pos_4-3@2.2
12	1178.33	3.25	ClpC1-FRB	rpoA_timelapse_pos_4-3@2.2
13	1148.67	3.5	ClpC1-FRB	rpoA_timelapse_pos_4-3@2.2
14	1099.33	3.75	ClpC1-FRB	rpoA_timelapse_pos_4-3@2.2
15	1068	4	ClpC1-FRB	rpoA_timelapse_pos_4-3@2.2
16	1056.33	4.25	ClpC1-FRB	rpoA_timelapse_pos_4-3@2.2
17	1026.33	4.5	ClpC1-FRB	rpoA_timelapse_pos_4-3@2.2
18	1008.5	4.75	ClpC1-FRB	rpoA_timelapse_pos_4-3@2.2
19	979.5	5	ClpC1-FRB	rpoA_timelapse_pos_4-3@2.2
20	953.5	5.25	ClpC1-FRB	rpoA_timelapse_pos_4-3@2.2
21	918.5	5.5	ClpC1-FRB	rpoA_timelapse_pos_4-3@2.2
22	897	5.75	ClpC1-FRB	rpoA_timelapse_pos_4-3@2.2
23	858.667	6	ClpC1-FRB	rpoA_timelapse_pos_4-3@2.2
24	832.833	6.25	ClpC1-FRB	rpoA_timelapse_pos_4-3@2.2
25	822.333	6.5	ClpC1-FRB	rpoA_timelapse_pos_4-3@2.2
26	827.5	6.75	ClpC1-FRB	rpoA_timelapse_pos_4-3@2.2
27	824.167	7	ClpC1-FRB	rpoA_timelapse_pos_4-3@2.2
28	800	7.25	ClpC1-FRB	rpoA_timelapse_pos_4-3@2.2
29	793.5	7.5	ClpC1-FRB	rpoA_timelapse_pos_4-3@2.2
30	791.5	7.75	ClpC1-FRB	rpoA_timelapse_pos_4-3@2.2
0	1290	0.75	ClpC1-FRB	rpoA_timelapse_pos_4-3@3.1
1	1286.33	1	ClpC1-FRB	rpoA_timelapse_pos_4-3@3.1
2	1267.33	1.25	ClpC1-FRB	rpoA_timelapse_pos_4-3@3.1
3	1274.33	1.5	ClpC1-FRB	rpoA_timelapse_pos_4-3@3.1
4	1238	1.75	ClpC1-FRB	rpoA_timelapse_pos_4-3@3.1
5	1199.5	2	ClpC1-FRB	rpoA_timelapse_pos_4-3@3.1
6	1158.83	2.25	ClpC1-FRB	rpoA_timelapse_pos_4-3@3.1
7	1123.83	2.5	ClpC1-FRB	rpoA_timelapse_pos_4-3@3.1
8	1094.83	2.75	ClpC1-FRB	rpoA_timelapse_pos_4-3@3.1
9	1071.5	3	ClpC1-FRB	rpoA_timelapse_pos_4-3@3.1
10	1061	3.25	ClpC1-FRB	rpoA_timelapse_pos_4-3@3.1
11	1062.5	3.5	ClpC1-FRB	rpoA_timelapse_pos_4-3@3.1
12	1030.17	3.75	ClpC1-FRB	rpoA_timelapse_pos_4-3@3.1
13	1008	4	ClpC1-FRB	rpoA_timelapse_pos_4-3@3.1
14	961	4.25	ClpC1-FRB	rpoA_timelapse_pos_4-3@3.1
15	920.667	4.5	ClpC1-FRB	rpoA_timelapse_pos_4-3@3.1
16	862	4.75	ClpC1-FRB	rpoA_timelapse_pos_4-3@3.1
17	817.333	5	ClpC1-FRB	rpoA_timelapse_pos_4-3@3.1
18	786.833	5.25	ClpC1-FRB	rpoA_timelapse_pos_4-3@3.1
19	769	5.5	ClpC1-FRB	rpoA_timelapse_pos_4-3@3.1
0	1424.67	0.75	ClpC1-FRB	rpoA_timelapse_pos_4-3@3.2
1	1412	1	ClpC1-FRB	rpoA_timelapse_pos_4-3@3.2
2	1385.83	1.25	ClpC1-FRB	rpoA_timelapse_pos_4-3@3.2
3	1360.83	1.5	ClpC1-FRB	rpoA_timelapse_pos_4-3@3.2
4	1329.83	1.75	ClpC1-FRB	rpoA_timelapse_pos_4-3@3.2
5	1308	2	ClpC1-FRB	rpoA_timelapse_pos_4-3@3.2
6	1265.33	2.25	ClpC1-FRB	rpoA_timelapse_pos_4-3@3.2
7	1222.17	2.5	ClpC1-FRB	rpoA_timelapse_pos_4-3@3.2
8	1185.83	2.75	ClpC1-FRB	rpoA_timelapse_pos_4-3@3.2
9	1165.17	3	ClpC1-FRB	rpoA_timelapse_pos_4-3@3.2
10	1139	3.25	ClpC1-FRB	rpoA_timelapse_pos_4-3@3.2
11	1097	3.5	ClpC1-FRB	rpoA_timelapse_pos_4-3@3.2
12	1049.33	3.75	ClpC1-FRB	rpoA_timelapse_pos_4-3@3.2
13	1015.67	4	ClpC1-FRB	rpoA_timelapse_pos_4-3@3.2
14	978	4.25	ClpC1-FRB	rpoA_timelapse_pos_4-3@3.2
15	938	4.5	ClpC1-FRB	rpoA_timelapse_pos_4-3@3.2
16	897.333	4.75	ClpC1-FRB	rpoA_timelapse_pos_4-3@3.2
17	873	5	ClpC1-FRB	rpoA_timelapse_pos_4-3@3.2
18	868.333	5.25	ClpC1-FRB	rpoA_timelapse_pos_4-3@3.2
19	864.667	5.5	ClpC1-FRB	rpoA_timelapse_pos_4-3@3.2
20	851.667	5.75	ClpC1-FRB	rpoA_timelapse_pos_4-3@3.2
21	834.5	6	ClpC1-FRB	rpoA_timelapse_pos_4-3@3.2
22	804.667	6.25	ClpC1-FRB	rpoA_timelapse_pos_4-3@3.2
23	785.167	6.5	ClpC1-FRB	rpoA_timelapse_pos_4-3@3.2
24	764.333	6.75	ClpC1-FRB	rpoA_timelapse_pos_4-3@3.2
25	756.167	7	ClpC1-FRB	rpoA_timelapse_pos_4-3@3.2
26	749	7.25	ClpC1-FRB	rpoA_timelapse_pos_4-3@3.2
27	748	7.5	ClpC1-FRB	rpoA_timelapse_pos_4-3@3.2
28	750	7.75	ClpC1-FRB	rpoA_timelapse_pos_4-3@3.2
0	1186.33	2.75	ClpC1-FRB	rpoA_timelapse_pos_4-3@1.1
1	1174.83	3	ClpC1-FRB	rpoA_timelapse_pos_4-3@1.1
2	1146.17	3.25	ClpC1-FRB	rpoA_timelapse_pos_4-3@1.1
3	1100.17	3.5	ClpC1-FRB	rpoA_timelapse_pos_4-3@1.1
4	1045.83	3.75	ClpC1-FRB	rpoA_timelapse_pos_4-3@1.1
5	1005	4	ClpC1-FRB	rpoA_timelapse_pos_4-3@1.1
6	973.667	4.25	ClpC1-FRB	rpoA_timelapse_pos_4-3@1.1
7	957	4.5	ClpC1-FRB	rpoA_timelapse_pos_4-3@1.1
8	923	4.75	ClpC1-FRB	rpoA_timelapse_pos_4-3@1.1
9	898	5	ClpC1-FRB	rpoA_timelapse_pos_4-3@1.1
10	864	5.25	ClpC1-FRB	rpoA_timelapse_pos_4-3@1.1
11	847.167	5.5	ClpC1-FRB	rpoA_timelapse_pos_4-3@1.1
12	831.833	5.75	ClpC1-FRB	rpoA_timelapse_pos_4-3@1.1
13	825.5	6	ClpC1-FRB	rpoA_timelapse_pos_4-3@1.1
14	820	6.25	ClpC1-FRB	rpoA_timelapse_pos_4-3@1.1
15	801.333	6.5	ClpC1-FRB	rpoA_timelapse_pos_4-3@1.1
16	778.833	6.75	ClpC1-FRB	rpoA_timelapse_pos_4-3@1.1
17	764.667	7	ClpC1-FRB	rpoA_timelapse_pos_4-3@1.1
18	754.333	7.25	ClpC1-FRB	rpoA_timelapse_pos_4-3@1.1
19	736.833	7.5	ClpC1-FRB	rpoA_timelapse_pos_4-3@1.1
20	714	7.75	ClpC1-FRB	rpoA_timelapse_pos_4-3@1.1
0	1277	2.75	ClpC1-FRB	rpoA_timelapse_pos_4-3@1.2
1	1257.17	3	ClpC1-FRB	rpoA_timelapse_pos_4-3@1.2
2	1233.67	3.25	ClpC1-FRB	rpoA_timelapse_pos_4-3@1.2
3	1198.33	3.5	ClpC1-FRB	rpoA_timelapse_pos_4-3@1.2
4	1185	3.75	ClpC1-FRB	rpoA_timelapse_pos_4-3@1.2
5	1161.33	4	ClpC1-FRB	rpoA_timelapse_pos_4-3@1.2
6	1137.67	4.25	ClpC1-FRB	rpoA_timelapse_pos_4-3@1.2
7	1104.17	4.5	ClpC1-FRB	rpoA_timelapse_pos_4-3@1.2
8	1067.5	4.75	ClpC1-FRB	rpoA_timelapse_pos_4-3@1.2
9	1029.67	5	ClpC1-FRB	rpoA_timelapse_pos_4-3@1.2
10	1001.17	5.25	ClpC1-FRB	rpoA_timelapse_pos_4-3@1.2
11	987.167	5.5	ClpC1-FRB	rpoA_timelapse_pos_4-3@1.2
12	975.5	5.75	ClpC1-FRB	rpoA_timelapse_pos_4-3@1.2
13	950.833	6	ClpC1-FRB	rpoA_timelapse_pos_4-3@1.2
14	937.5	6.25	ClpC1-FRB	rpoA_timelapse_pos_4-3@1.2
15	922.333	6.5	ClpC1-FRB	rpoA_timelapse_pos_4-3@1.2
16	911	6.75	ClpC1-FRB	rpoA_timelapse_pos_4-3@1.2
17	890	7	ClpC1-FRB	rpoA_timelapse_pos_4-3@1.2
18	879.333	7.25	ClpC1-FRB	rpoA_timelapse_pos_4-3@1.2
19	867	7.5	ClpC1-FRB	rpoA_timelapse_pos_4-3@1.2
20	855.667	7.75	ClpC1-FRB	rpoA_timelapse_pos_4-3@1.2
0	1074.33	3.5	ClpC1-FRB	rpoA_timelapse_pos_4-3@5.1
1	1064	3.75	ClpC1-FRB	rpoA_timelapse_pos_4-3@5.1
2	1062.67	4	ClpC1-FRB	rpoA_timelapse_pos_4-3@5.1
3	1019	4.25	ClpC1-FRB	rpoA_timelapse_pos_4-3@5.1
4	989.833	4.5	ClpC1-FRB	rpoA_timelapse_pos_4-3@5.1
5	952.833	4.75	ClpC1-FRB	rpoA_timelapse_pos_4-3@5.1
6	927.167	5	ClpC1-FRB	rpoA_timelapse_pos_4-3@5.1
7	905	5.25	ClpC1-FRB	rpoA_timelapse_pos_4-3@5.1
8	880.333	5.5	ClpC1-FRB	rpoA_timelapse_pos_4-3@5.1
9	855.333	5.75	ClpC1-FRB	rpoA_timelapse_pos_4-3@5.1
10	826.833	6	ClpC1-FRB	rpoA_timelapse_pos_4-3@5.1
11	794.667	6.25	ClpC1-FRB	rpoA_timelapse_pos_4-3@5.1
12	775.167	6.5	ClpC1-FRB	rpoA_timelapse_pos_4-3@5.1
13	756.333	6.75	ClpC1-FRB	rpoA_timelapse_pos_4-3@5.1
14	726.167	7	ClpC1-FRB	rpoA_timelapse_pos_4-3@5.1
15	697	7.25	ClpC1-FRB	rpoA_timelapse_pos_4-3@5.1
16	692	7.5	ClpC1-FRB	rpoA_timelapse_pos_4-3@5.1
17	703.333	7.75	ClpC1-FRB	rpoA_timelapse_pos_4-3@5.1
0	1246.17	3.5	ClpC1-FRB	rpoA_timelapse_pos_4-3@5.2
1	1214	3.75	ClpC1-FRB	rpoA_timelapse_pos_4-3@5.2
2	1179.5	4	ClpC1-FRB	rpoA_timelapse_pos_4-3@5.2
3	1160.67	4.25	ClpC1-FRB	rpoA_timelapse_pos_4-3@5.2
4	1146.17	4.5	ClpC1-FRB	rpoA_timelapse_pos_4-3@5.2
5	1125.5	4.75	ClpC1-FRB	rpoA_timelapse_pos_4-3@5.2
6	1081.5	5	ClpC1-FRB	rpoA_timelapse_pos_4-3@5.2
7	1056.33	5.25	ClpC1-FRB	rpoA_timelapse_pos_4-3@5.2
8	1009	5.5	ClpC1-FRB	rpoA_timelapse_pos_4-3@5.2
9	966.667	5.75	ClpC1-FRB	rpoA_timelapse_pos_4-3@5.2
10	930.667	6	ClpC1-FRB	rpoA_timelapse_pos_4-3@5.2
11	908.167	6.25	ClpC1-FRB	rpoA_timelapse_pos_4-3@5.2
12	887.5	6.5	ClpC1-FRB	rpoA_timelapse_pos_4-3@5.2
13	867.167	6.75	ClpC1-FRB	rpoA_timelapse_pos_4-3@5.2
14	861	7	ClpC1-FRB	rpoA_timelapse_pos_4-3@5.2
15	847.5	7.25	ClpC1-FRB	rpoA_timelapse_pos_4-3@5.2
16	831.833	7.5	ClpC1-FRB	rpoA_timelapse_pos_4-3@5.2
17	819.167	7.75	ClpC1-FRB	rpoA_timelapse_pos_4-3@5.2
0	901.333	4.75	ClpC1-FRB	rpoA_timelapse_pos_4-3@4.1
1	872.5	5	ClpC1-FRB	rpoA_timelapse_pos_4-3@4.1
2	835	5.25	ClpC1-FRB	rpoA_timelapse_pos_4-3@4.1
3	820.333	5.5	ClpC1-FRB	rpoA_timelapse_pos_4-3@4.1
4	803.5	5.75	ClpC1-FRB	rpoA_timelapse_pos_4-3@4.1
5	794.167	6	ClpC1-FRB	rpoA_timelapse_pos_4-3@4.1
6	774.833	6.25	ClpC1-FRB	rpoA_timelapse_pos_4-3@4.1
7	763.333	6.5	ClpC1-FRB	rpoA_timelapse_pos_4-3@4.1
8	749.667	6.75	ClpC1-FRB	rpoA_timelapse_pos_4-3@4.1
9	747.333	7	ClpC1-FRB	rpoA_timelapse_pos_4-3@4.1
0	907.667	4.75	ClpC1-FRB	rpoA_timelapse_pos_4-3@4.2
1	883	5	ClpC1-FRB	rpoA_timelapse_pos_4-3@4.2
2	850.667	5.25	ClpC1-FRB	rpoA_timelapse_pos_4-3@4.2
3	821.333	5.5	ClpC1-FRB	rpoA_timelapse_pos_4-3@4.2
4	804.333	5.75	ClpC1-FRB	rpoA_timelapse_pos_4-3@4.2
5	783	6	ClpC1-FRB	rpoA_timelapse_pos_4-3@4.2
6	762	6.25	ClpC1-FRB	rpoA_timelapse_pos_4-3@4.2
7	746.5	6.5	ClpC1-FRB	rpoA_timelapse_pos_4-3@4.2
8	744.167	6.75	ClpC1-FRB	rpoA_timelapse_pos_4-3@4.2
9	739.167	7	ClpC1-FRB	rpoA_timelapse_pos_4-3@4.2
10	725.333	7.25	ClpC1-FRB	rpoA_timelapse_pos_4-3@4.2
11	710.667	7.5	ClpC1-FRB	rpoA_timelapse_pos_4-3@4.2
12	702.667	7.75	ClpC1-FRB	rpoA_timelapse_pos_4-3@4.2
0	757.333	5.75	ClpC1-FRB	rpoA_timelapse_pos_4-3@3.1.1
1	747	6	ClpC1-FRB	rpoA_timelapse_pos_4-3@3.1.1
2	734.667	6.25	ClpC1-FRB	rpoA_timelapse_pos_4-3@3.1.1
3	712.333	6.5	ClpC1-FRB	rpoA_timelapse_pos_4-3@3.1.1
4	705.833	6.75	ClpC1-FRB	rpoA_timelapse_pos_4-3@3.1.1
5	696	7	ClpC1-FRB	rpoA_timelapse_pos_4-3@3.1.1
6	721	7.25	ClpC1-FRB	rpoA_timelapse_pos_4-3@3.1.1
7	724	7.5	ClpC1-FRB	rpoA_timelapse_pos_4-3@3.1.1
8	732.333	7.75	ClpC1-FRB	rpoA_timelapse_pos_4-3@3.1.1
0	823.667	5.75	ClpC1-FRB	rpoA_timelapse_pos_4-3@3.1.2
1	800.5	6	ClpC1-FRB	rpoA_timelapse_pos_4-3@3.1.2
2	764.667	6.25	ClpC1-FRB	rpoA_timelapse_pos_4-3@3.1.2
3	747.667	6.5	ClpC1-FRB	rpoA_timelapse_pos_4-3@3.1.2
4	730	6.75	ClpC1-FRB	rpoA_timelapse_pos_4-3@3.1.2
5	720.667	7	ClpC1-FRB	rpoA_timelapse_pos_4-3@3.1.2
6	712.667	7.25	ClpC1-FRB	rpoA_timelapse_pos_4-3@3.1.2
7	708	7.5	ClpC1-FRB	rpoA_timelapse_pos_4-3@3.1.2
8	707.667	7.75	ClpC1-FRB	rpoA_timelapse_pos_4-3@3.1.2
0	814	6.75	ClpC1-FRB	rpoA_timelapse_pos_4-3@2.1.1
1	809.667	7	ClpC1-FRB	rpoA_timelapse_pos_4-3@2.1.1
2	803.667	7.25	ClpC1-FRB	rpoA_timelapse_pos_4-3@2.1.1
3	797.167	7.5	ClpC1-FRB	rpoA_timelapse_pos_4-3@2.1.1
4	794	7.75	ClpC1-FRB	rpoA_timelapse_pos_4-3@2.1.1
0	690.167	6.75	ClpC1-FRB	rpoA_timelapse_pos_4-3@2.1.2
1	682	7	ClpC1-FRB	rpoA_timelapse_pos_4-3@2.1.2
2	666.5	7.25	ClpC1-FRB	rpoA_timelapse_pos_4-3@2.1.2
3	663.667	7.5	ClpC1-FRB	rpoA_timelapse_pos_4-3@2.1.2
4	651.667	7.75	ClpC1-FRB	rpoA_timelapse_pos_4-3@2.1.2
0	658.5	7.25	ClpC1-FRB	rpoA_timelapse_pos_4-3@4.1.2
1	641.167	7.5	ClpC1-FRB	rpoA_timelapse_pos_4-3@4.1.2
2	623.833	7.75	ClpC1-FRB	rpoA_timelapse_pos_4-3@4.1.2
0	737	7.25	ClpC1-FRB	rpoA_timelapse_pos_4-3@4.1.1
1	733.667	7.5	ClpC1-FRB	rpoA_timelapse_pos_4-3@4.1.1
2	730.333	7.75	ClpC1-FRB	rpoA_timelapse_pos_4-3@4.1.1
0	1252.17	0	ClpC1-FRB	rpoA_timelapse_pos_4-4@1
1	1259.17	0.25	ClpC1-FRB	rpoA_timelapse_pos_4-4@1
2	1282.5	0.5	ClpC1-FRB	rpoA_timelapse_pos_4-4@1
3	1274.33	0.75	ClpC1-FRB	rpoA_timelapse_pos_4-4@1
4	1269.67	1	ClpC1-FRB	rpoA_timelapse_pos_4-4@1
5	1248.67	1.25	ClpC1-FRB	rpoA_timelapse_pos_4-4@1
0	1290.5	0	ClpC1-FRB	rpoA_timelapse_pos_4-4@2
1	1310	0.25	ClpC1-FRB	rpoA_timelapse_pos_4-4@2
2	1319.33	0.5	ClpC1-FRB	rpoA_timelapse_pos_4-4@2
3	1319.5	0.75	ClpC1-FRB	rpoA_timelapse_pos_4-4@2
4	1294.33	1	ClpC1-FRB	rpoA_timelapse_pos_4-4@2
5	1264.5	1.25	ClpC1-FRB	rpoA_timelapse_pos_4-4@2
6	1193.83	1.5	ClpC1-FRB	rpoA_timelapse_pos_4-4@2
7	1128.17	1.75	ClpC1-FRB	rpoA_timelapse_pos_4-4@2
8	1077.33	2	ClpC1-FRB	rpoA_timelapse_pos_4-4@2
0	1161.5	1.5	ClpC1-FRB	rpoA_timelapse_pos_4-4@1.1
1	1146.83	1.75	ClpC1-FRB	rpoA_timelapse_pos_4-4@1.1
2	1106.5	2	ClpC1-FRB	rpoA_timelapse_pos_4-4@1.1
3	1053	2.25	ClpC1-FRB	rpoA_timelapse_pos_4-4@1.1
4	1004.33	2.5	ClpC1-FRB	rpoA_timelapse_pos_4-4@1.1
5	963.333	2.75	ClpC1-FRB	rpoA_timelapse_pos_4-4@1.1
6	948.333	3	ClpC1-FRB	rpoA_timelapse_pos_4-4@1.1
7	934.833	3.25	ClpC1-FRB	rpoA_timelapse_pos_4-4@1.1
8	946.667	3.5	ClpC1-FRB	rpoA_timelapse_pos_4-4@1.1
9	918.333	3.75	ClpC1-FRB	rpoA_timelapse_pos_4-4@1.1
10	905.667	4	ClpC1-FRB	rpoA_timelapse_pos_4-4@1.1
11	853.167	4.25	ClpC1-FRB	rpoA_timelapse_pos_4-4@1.1
12	835.833	4.5	ClpC1-FRB	rpoA_timelapse_pos_4-4@1.1
13	792	4.75	ClpC1-FRB	rpoA_timelapse_pos_4-4@1.1
14	782.667	5	ClpC1-FRB	rpoA_timelapse_pos_4-4@1.1
15	750.833	5.25	ClpC1-FRB	rpoA_timelapse_pos_4-4@1.1
16	741.167	5.5	ClpC1-FRB	rpoA_timelapse_pos_4-4@1.1
17	713.5	5.75	ClpC1-FRB	rpoA_timelapse_pos_4-4@1.1
18	712	6	ClpC1-FRB	rpoA_timelapse_pos_4-4@1.1
19	693.333	6.25	ClpC1-FRB	rpoA_timelapse_pos_4-4@1.1
20	689.167	6.5	ClpC1-FRB	rpoA_timelapse_pos_4-4@1.1
21	671.167	6.75	ClpC1-FRB	rpoA_timelapse_pos_4-4@1.1
22	659.5	7	ClpC1-FRB	rpoA_timelapse_pos_4-4@1.1
23	654.167	7.25	ClpC1-FRB	rpoA_timelapse_pos_4-4@1.1
24	646.667	7.5	ClpC1-FRB	rpoA_timelapse_pos_4-4@1.1
25	645.5	7.75	ClpC1-FRB	rpoA_timelapse_pos_4-4@1.1
0	1262.33	1.5	ClpC1-FRB	rpoA_timelapse_pos_4-4@1.2
1	1234.17	1.75	ClpC1-FRB	rpoA_timelapse_pos_4-4@1.2
2	1190.5	2	ClpC1-FRB	rpoA_timelapse_pos_4-4@1.2
3	1159	2.25	ClpC1-FRB	rpoA_timelapse_pos_4-4@1.2
4	1105.17	2.5	ClpC1-FRB	rpoA_timelapse_pos_4-4@1.2
5	1081.83	2.75	ClpC1-FRB	rpoA_timelapse_pos_4-4@1.2
6	1031	3	ClpC1-FRB	rpoA_timelapse_pos_4-4@1.2
7	1025.67	3.25	ClpC1-FRB	rpoA_timelapse_pos_4-4@1.2
8	1002.67	3.5	ClpC1-FRB	rpoA_timelapse_pos_4-4@1.2
9	990.333	3.75	ClpC1-FRB	rpoA_timelapse_pos_4-4@1.2
10	981.333	4	ClpC1-FRB	rpoA_timelapse_pos_4-4@1.2
11	976.833	4.25	ClpC1-FRB	rpoA_timelapse_pos_4-4@1.2
12	940.5	4.5	ClpC1-FRB	rpoA_timelapse_pos_4-4@1.2
13	907.833	4.75	ClpC1-FRB	rpoA_timelapse_pos_4-4@1.2
14	864.667	5	ClpC1-FRB	rpoA_timelapse_pos_4-4@1.2
15	833.833	5.25	ClpC1-FRB	rpoA_timelapse_pos_4-4@1.2
16	815.833	5.5	ClpC1-FRB	rpoA_timelapse_pos_4-4@1.2
17	778.833	5.75	ClpC1-FRB	rpoA_timelapse_pos_4-4@1.2
18	768	6	ClpC1-FRB	rpoA_timelapse_pos_4-4@1.2
19	749.333	6.25	ClpC1-FRB	rpoA_timelapse_pos_4-4@1.2
20	738.333	6.5	ClpC1-FRB	rpoA_timelapse_pos_4-4@1.2
21	720.167	6.75	ClpC1-FRB	rpoA_timelapse_pos_4-4@1.2
22	692.833	7	ClpC1-FRB	rpoA_timelapse_pos_4-4@1.2
23	689.667	7.25	ClpC1-FRB	rpoA_timelapse_pos_4-4@1.2
24	684.667	7.5	ClpC1-FRB	rpoA_timelapse_pos_4-4@1.2
25	688.167	7.75	ClpC1-FRB	rpoA_timelapse_pos_4-4@1.2
0	1044.67	2.25	ClpC1-FRB	rpoA_timelapse_pos_4-4@2.1
1	1052.83	2.5	ClpC1-FRB	rpoA_timelapse_pos_4-4@2.1
2	1071.83	2.75	ClpC1-FRB	rpoA_timelapse_pos_4-4@2.1
3	1084	3	ClpC1-FRB	rpoA_timelapse_pos_4-4@2.1
4	1081.17	3.25	ClpC1-FRB	rpoA_timelapse_pos_4-4@2.1
5	1060.83	3.5	ClpC1-FRB	rpoA_timelapse_pos_4-4@2.1
6	1024	3.75	ClpC1-FRB	rpoA_timelapse_pos_4-4@2.1
7	1026.33	4	ClpC1-FRB	rpoA_timelapse_pos_4-4@2.1
8	1023.33	4.25	ClpC1-FRB	rpoA_timelapse_pos_4-4@2.1
9	1022.67	4.5	ClpC1-FRB	rpoA_timelapse_pos_4-4@2.1
10	1002.33	4.75	ClpC1-FRB	rpoA_timelapse_pos_4-4@2.1
11	1004	5	ClpC1-FRB	rpoA_timelapse_pos_4-4@2.1
12	1009	5.25	ClpC1-FRB	rpoA_timelapse_pos_4-4@2.1
13	1012	5.5	ClpC1-FRB	rpoA_timelapse_pos_4-4@2.1
14	998.667	5.75	ClpC1-FRB	rpoA_timelapse_pos_4-4@2.1
15	994	6	ClpC1-FRB	rpoA_timelapse_pos_4-4@2.1
16	972.667	6.25	ClpC1-FRB	rpoA_timelapse_pos_4-4@2.1
17	959.333	6.5	ClpC1-FRB	rpoA_timelapse_pos_4-4@2.1
18	935.5	6.75	ClpC1-FRB	rpoA_timelapse_pos_4-4@2.1
19	946.833	7	ClpC1-FRB	rpoA_timelapse_pos_4-4@2.1
20	959.5	7.25	ClpC1-FRB	rpoA_timelapse_pos_4-4@2.1
21	978.333	7.5	ClpC1-FRB	rpoA_timelapse_pos_4-4@2.1
22	982.667	7.75	ClpC1-FRB	rpoA_timelapse_pos_4-4@2.1
0	1095.67	2.25	ClpC1-FRB	rpoA_timelapse_pos_4-4@2.2
1	1074.83	2.5	ClpC1-FRB	rpoA_timelapse_pos_4-4@2.2
2	1027.5	2.75	ClpC1-FRB	rpoA_timelapse_pos_4-4@2.2
3	988.5	3	ClpC1-FRB	rpoA_timelapse_pos_4-4@2.2
4	958	3.25	ClpC1-FRB	rpoA_timelapse_pos_4-4@2.2
5	938.5	3.5	ClpC1-FRB	rpoA_timelapse_pos_4-4@2.2
6	932	3.75	ClpC1-FRB	rpoA_timelapse_pos_4-4@2.2
7	886	4	ClpC1-FRB	rpoA_timelapse_pos_4-4@2.2
8	861.5	4.25	ClpC1-FRB	rpoA_timelapse_pos_4-4@2.2
9	823.333	4.5	ClpC1-FRB	rpoA_timelapse_pos_4-4@2.2
10	811.667	4.75	ClpC1-FRB	rpoA_timelapse_pos_4-4@2.2
11	802	5	ClpC1-FRB	rpoA_timelapse_pos_4-4@2.2
12	781.333	5.25	ClpC1-FRB	rpoA_timelapse_pos_4-4@2.2
13	769.333	5.5	ClpC1-FRB	rpoA_timelapse_pos_4-4@2.2
14	735.667	5.75	ClpC1-FRB	rpoA_timelapse_pos_4-4@2.2
15	722.5	6	ClpC1-FRB	rpoA_timelapse_pos_4-4@2.2
16	687.833	6.25	ClpC1-FRB	rpoA_timelapse_pos_4-4@2.2
17	667.5	6.5	ClpC1-FRB	rpoA_timelapse_pos_4-4@2.2
18	649.333	6.75	ClpC1-FRB	rpoA_timelapse_pos_4-4@2.2
19	646.667	7	ClpC1-FRB	rpoA_timelapse_pos_4-4@2.2
20	641.667	7.25	ClpC1-FRB	rpoA_timelapse_pos_4-4@2.2
21	636.167	7.5	ClpC1-FRB	rpoA_timelapse_pos_4-4@2.2
22	630	7.75	ClpC1-FRB	rpoA_timelapse_pos_4-4@2.2
0	1550.83	0	ClpC1-FRB	rpoA_timelapse_pos_4-5@1
1	1549.17	0.25	ClpC1-FRB	rpoA_timelapse_pos_4-5@1
2	1577.5	0.5	ClpC1-FRB	rpoA_timelapse_pos_4-5@1
3	1578.67	0.75	ClpC1-FRB	rpoA_timelapse_pos_4-5@1
4	1584	1	ClpC1-FRB	rpoA_timelapse_pos_4-5@1
5	1553.17	1.25	ClpC1-FRB	rpoA_timelapse_pos_4-5@1
6	1556.17	1.5	ClpC1-FRB	rpoA_timelapse_pos_4-5@1
7	1556.83	1.75	ClpC1-FRB	rpoA_timelapse_pos_4-5@1
8	1552.5	2	ClpC1-FRB	rpoA_timelapse_pos_4-5@1
9	1544.17	2.25	ClpC1-FRB	rpoA_timelapse_pos_4-5@1
10	1509.83	2.5	ClpC1-FRB	rpoA_timelapse_pos_4-5@1
11	1500.67	2.75	ClpC1-FRB	rpoA_timelapse_pos_4-5@1
12	1469.67	3	ClpC1-FRB	rpoA_timelapse_pos_4-5@1
13	1460.5	3.25	ClpC1-FRB	rpoA_timelapse_pos_4-5@1
14	1437.67	3.5	ClpC1-FRB	rpoA_timelapse_pos_4-5@1
15	1402.33	3.75	ClpC1-FRB	rpoA_timelapse_pos_4-5@1
16	1368	4	ClpC1-FRB	rpoA_timelapse_pos_4-5@1
17	1321.17	4.25	ClpC1-FRB	rpoA_timelapse_pos_4-5@1
18	1292.83	4.5	ClpC1-FRB	rpoA_timelapse_pos_4-5@1
19	1260.5	4.75	ClpC1-FRB	rpoA_timelapse_pos_4-5@1
20	1222.83	5	ClpC1-FRB	rpoA_timelapse_pos_4-5@1
21	1180.5	5.25	ClpC1-FRB	rpoA_timelapse_pos_4-5@1
22	1148	5.5	ClpC1-FRB	rpoA_timelapse_pos_4-5@1
0	1635.33	0	ClpC1-FRB	rpoA_timelapse_pos_4-5@2
1	1631	0.25	ClpC1-FRB	rpoA_timelapse_pos_4-5@2
2	1639.67	0.5	ClpC1-FRB	rpoA_timelapse_pos_4-5@2
3	1657.67	0.75	ClpC1-FRB	rpoA_timelapse_pos_4-5@2
4	1671.33	1	ClpC1-FRB	rpoA_timelapse_pos_4-5@2
5	1672	1.25	ClpC1-FRB	rpoA_timelapse_pos_4-5@2
0	1527.17	0	ClpC1-FRB	rpoA_timelapse_pos_4-5@3
1	1545.83	0.25	ClpC1-FRB	rpoA_timelapse_pos_4-5@3
2	1566.83	0.5	ClpC1-FRB	rpoA_timelapse_pos_4-5@3
3	1586.33	0.75	ClpC1-FRB	rpoA_timelapse_pos_4-5@3
4	1604	1	ClpC1-FRB	rpoA_timelapse_pos_4-5@3
5	1599.5	1.25	ClpC1-FRB	rpoA_timelapse_pos_4-5@3
6	1580.83	1.5	ClpC1-FRB	rpoA_timelapse_pos_4-5@3
7	1552.5	1.75	ClpC1-FRB	rpoA_timelapse_pos_4-5@3
8	1522	2	ClpC1-FRB	rpoA_timelapse_pos_4-5@3
9	1477.5	2.25	ClpC1-FRB	rpoA_timelapse_pos_4-5@3
10	1423.33	2.5	ClpC1-FRB	rpoA_timelapse_pos_4-5@3
11	1379	2.75	ClpC1-FRB	rpoA_timelapse_pos_4-5@3
12	1326.33	3	ClpC1-FRB	rpoA_timelapse_pos_4-5@3
13	1277.5	3.25	ClpC1-FRB	rpoA_timelapse_pos_4-5@3
14	1249.33	3.5	ClpC1-FRB	rpoA_timelapse_pos_4-5@3
15	1217.83	3.75	ClpC1-FRB	rpoA_timelapse_pos_4-5@3
16	1169.67	4	ClpC1-FRB	rpoA_timelapse_pos_4-5@3
17	1100	4.25	ClpC1-FRB	rpoA_timelapse_pos_4-5@3
18	1037.33	4.5	ClpC1-FRB	rpoA_timelapse_pos_4-5@3
19	987.167	4.75	ClpC1-FRB	rpoA_timelapse_pos_4-5@3
20	958.167	5	ClpC1-FRB	rpoA_timelapse_pos_4-5@3
21	932.167	5.25	ClpC1-FRB	rpoA_timelapse_pos_4-5@3
22	931.833	5.5	ClpC1-FRB	rpoA_timelapse_pos_4-5@3
23	906.333	5.75	ClpC1-FRB	rpoA_timelapse_pos_4-5@3
24	898.5	6	ClpC1-FRB	rpoA_timelapse_pos_4-5@3
25	863	6.25	ClpC1-FRB	rpoA_timelapse_pos_4-5@3
26	838	6.5	ClpC1-FRB	rpoA_timelapse_pos_4-5@3
27	803.667	6.75	ClpC1-FRB	rpoA_timelapse_pos_4-5@3
28	782.167	7	ClpC1-FRB	rpoA_timelapse_pos_4-5@3
29	767.167	7.25	ClpC1-FRB	rpoA_timelapse_pos_4-5@3
0	1626.17	1.5	ClpC1-FRB	rpoA_timelapse_pos_4-5@2.1
1	1594.83	1.75	ClpC1-FRB	rpoA_timelapse_pos_4-5@2.1
2	1567.67	2	ClpC1-FRB	rpoA_timelapse_pos_4-5@2.1
3	1534.5	2.25	ClpC1-FRB	rpoA_timelapse_pos_4-5@2.1
4	1545.67	2.5	ClpC1-FRB	rpoA_timelapse_pos_4-5@2.1
5	1538.17	2.75	ClpC1-FRB	rpoA_timelapse_pos_4-5@2.1
6	1541.33	3	ClpC1-FRB	rpoA_timelapse_pos_4-5@2.1
7	1506.83	3.25	ClpC1-FRB	rpoA_timelapse_pos_4-5@2.1
8	1490.5	3.5	ClpC1-FRB	rpoA_timelapse_pos_4-5@2.1
9	1450.67	3.75	ClpC1-FRB	rpoA_timelapse_pos_4-5@2.1
10	1448.17	4	ClpC1-FRB	rpoA_timelapse_pos_4-5@2.1
11	1426.33	4.25	ClpC1-FRB	rpoA_timelapse_pos_4-5@2.1
12	1412.67	4.5	ClpC1-FRB	rpoA_timelapse_pos_4-5@2.1
13	1361.83	4.75	ClpC1-FRB	rpoA_timelapse_pos_4-5@2.1
14	1299.5	5	ClpC1-FRB	rpoA_timelapse_pos_4-5@2.1
15	1238.83	5.25	ClpC1-FRB	rpoA_timelapse_pos_4-5@2.1
16	1181.83	5.5	ClpC1-FRB	rpoA_timelapse_pos_4-5@2.1
17	1132	5.75	ClpC1-FRB	rpoA_timelapse_pos_4-5@2.1
18	1092	6	ClpC1-FRB	rpoA_timelapse_pos_4-5@2.1
19	1056.5	6.25	ClpC1-FRB	rpoA_timelapse_pos_4-5@2.1
20	1020.17	6.5	ClpC1-FRB	rpoA_timelapse_pos_4-5@2.1
21	976	6.75	ClpC1-FRB	rpoA_timelapse_pos_4-5@2.1
22	927	7	ClpC1-FRB	rpoA_timelapse_pos_4-5@2.1
23	889.5	7.25	ClpC1-FRB	rpoA_timelapse_pos_4-5@2.1
24	866.667	7.5	ClpC1-FRB	rpoA_timelapse_pos_4-5@2.1
25	858.667	7.75	ClpC1-FRB	rpoA_timelapse_pos_4-5@2.1
0	1626	1.5	ClpC1-FRB	rpoA_timelapse_pos_4-5@2.2
1	1632.83	1.75	ClpC1-FRB	rpoA_timelapse_pos_4-5@2.2
2	1616.33	2	ClpC1-FRB	rpoA_timelapse_pos_4-5@2.2
3	1579.83	2.25	ClpC1-FRB	rpoA_timelapse_pos_4-5@2.2
4	1524.5	2.5	ClpC1-FRB	rpoA_timelapse_pos_4-5@2.2
5	1472	2.75	ClpC1-FRB	rpoA_timelapse_pos_4-5@2.2
6	1439.5	3	ClpC1-FRB	rpoA_timelapse_pos_4-5@2.2
7	1431.33	3.25	ClpC1-FRB	rpoA_timelapse_pos_4-5@2.2
8	1418.67	3.5	ClpC1-FRB	rpoA_timelapse_pos_4-5@2.2
9	1421.5	3.75	ClpC1-FRB	rpoA_timelapse_pos_4-5@2.2
10	1401.67	4	ClpC1-FRB	rpoA_timelapse_pos_4-5@2.2
11	1381.17	4.25	ClpC1-FRB	rpoA_timelapse_pos_4-5@2.2
12	1347.33	4.5	ClpC1-FRB	rpoA_timelapse_pos_4-5@2.2
13	1279.33	4.75	ClpC1-FRB	rpoA_timelapse_pos_4-5@2.2
14	1246.5	5	ClpC1-FRB	rpoA_timelapse_pos_4-5@2.2
15	1192.5	5.25	ClpC1-FRB	rpoA_timelapse_pos_4-5@2.2
16	1179.5	5.5	ClpC1-FRB	rpoA_timelapse_pos_4-5@2.2
17	1143.67	5.75	ClpC1-FRB	rpoA_timelapse_pos_4-5@2.2
18	1112.67	6	ClpC1-FRB	rpoA_timelapse_pos_4-5@2.2
19	1068	6.25	ClpC1-FRB	rpoA_timelapse_pos_4-5@2.2
20	1037	6.5	ClpC1-FRB	rpoA_timelapse_pos_4-5@2.2
21	1016.17	6.75	ClpC1-FRB	rpoA_timelapse_pos_4-5@2.2
22	1008.33	7	ClpC1-FRB	rpoA_timelapse_pos_4-5@2.2
23	981.167	7.25	ClpC1-FRB	rpoA_timelapse_pos_4-5@2.2
24	944.333	7.5	ClpC1-FRB	rpoA_timelapse_pos_4-5@2.2
25	909.167	7.75	ClpC1-FRB	rpoA_timelapse_pos_4-5@2.2
0	1207.67	5.75	ClpC1-FRB	rpoA_timelapse_pos_4-5@1.1
1	1185	6	ClpC1-FRB	rpoA_timelapse_pos_4-5@1.1
2	1145.67	6.25	ClpC1-FRB	rpoA_timelapse_pos_4-5@1.1
3	1122.67	6.5	ClpC1-FRB	rpoA_timelapse_pos_4-5@1.1
4	1095.33	6.75	ClpC1-FRB	rpoA_timelapse_pos_4-5@1.1
5	1086.33	7	ClpC1-FRB	rpoA_timelapse_pos_4-5@1.1
6	1061.67	7.25	ClpC1-FRB	rpoA_timelapse_pos_4-5@1.1
7	1057.67	7.5	ClpC1-FRB	rpoA_timelapse_pos_4-5@1.1
8	1052	7.75	ClpC1-FRB	rpoA_timelapse_pos_4-5@1.1
0	998.5	5.75	ClpC1-FRB	rpoA_timelapse_pos_4-5@1.2
1	981.333	6	ClpC1-FRB	rpoA_timelapse_pos_4-5@1.2
2	970.333	6.25	ClpC1-FRB	rpoA_timelapse_pos_4-5@1.2
3	962.167	6.5	ClpC1-FRB	rpoA_timelapse_pos_4-5@1.2
4	955.833	6.75	ClpC1-FRB	rpoA_timelapse_pos_4-5@1.2
5	937.167	7	ClpC1-FRB	rpoA_timelapse_pos_4-5@1.2
6	918.833	7.25	ClpC1-FRB	rpoA_timelapse_pos_4-5@1.2
7	892.5	7.5	ClpC1-FRB	rpoA_timelapse_pos_4-5@1.2
8	872.333	7.75	ClpC1-FRB	rpoA_timelapse_pos_4-5@1.2
0	735.667	7.5	ClpC1-FRB	rpoA_timelapse_pos_4-5@3.1
1	717.333	7.75	ClpC1-FRB	rpoA_timelapse_pos_4-5@3.1
0	783	7.5	ClpC1-FRB	rpoA_timelapse_pos_4-5@3.2
1	781	7.75	ClpC1-FRB	rpoA_timelapse_pos_4-5@3.2
0	1603.83	0	ClpC1-FRB	rpoA_timelapse_pos_5-1@1
1	1645.5	0.25	ClpC1-FRB	rpoA_timelapse_pos_5-1@1
2	1700.17	0.5	ClpC1-FRB	rpoA_timelapse_pos_5-1@1
3	1708	0.75	ClpC1-FRB	rpoA_timelapse_pos_5-1@1
4	1681.67	1	ClpC1-FRB	rpoA_timelapse_pos_5-1@1
5	1636.5	1.25	ClpC1-FRB	rpoA_timelapse_pos_5-1@1
6	1582.17	1.5	ClpC1-FRB	rpoA_timelapse_pos_5-1@1
7	1560.5	1.75	ClpC1-FRB	rpoA_timelapse_pos_5-1@1
8	1537.33	2	ClpC1-FRB	rpoA_timelapse_pos_5-1@1
9	1517.67	2.25	ClpC1-FRB	rpoA_timelapse_pos_5-1@1
10	1486.67	2.5	ClpC1-FRB	rpoA_timelapse_pos_5-1@1
11	1452.33	2.75	ClpC1-FRB	rpoA_timelapse_pos_5-1@1
12	1408.17	3	ClpC1-FRB	rpoA_timelapse_pos_5-1@1
13	1361.83	3.25	ClpC1-FRB	rpoA_timelapse_pos_5-1@1
14	1303.17	3.5	ClpC1-FRB	rpoA_timelapse_pos_5-1@1
15	1256.33	3.75	ClpC1-FRB	rpoA_timelapse_pos_5-1@1
16	1203.33	4	ClpC1-FRB	rpoA_timelapse_pos_5-1@1
17	1156.67	4.25	ClpC1-FRB	rpoA_timelapse_pos_5-1@1
18	1113	4.5	ClpC1-FRB	rpoA_timelapse_pos_5-1@1
19	1063.67	4.75	ClpC1-FRB	rpoA_timelapse_pos_5-1@1
20	1029.67	5	ClpC1-FRB	rpoA_timelapse_pos_5-1@1
21	1006.33	5.25	ClpC1-FRB	rpoA_timelapse_pos_5-1@1
0	1845	0	ClpC1-FRB	rpoA_timelapse_pos_5-1@2
1	1854	0.25	ClpC1-FRB	rpoA_timelapse_pos_5-1@2
2	1867	0.5	ClpC1-FRB	rpoA_timelapse_pos_5-1@2
3	1868	0.75	ClpC1-FRB	rpoA_timelapse_pos_5-1@2
4	1867.67	1	ClpC1-FRB	rpoA_timelapse_pos_5-1@2
5	1840.33	1.25	ClpC1-FRB	rpoA_timelapse_pos_5-1@2
6	1790	1.5	ClpC1-FRB	rpoA_timelapse_pos_5-1@2
7	1748	1.75	ClpC1-FRB	rpoA_timelapse_pos_5-1@2
0	1577.67	2	ClpC1-FRB	rpoA_timelapse_pos_5-1@2.1
1	1577	2.25	ClpC1-FRB	rpoA_timelapse_pos_5-1@2.1
2	1550	2.5	ClpC1-FRB	rpoA_timelapse_pos_5-1@2.1
3	1502	2.75	ClpC1-FRB	rpoA_timelapse_pos_5-1@2.1
4	1461	3	ClpC1-FRB	rpoA_timelapse_pos_5-1@2.1
5	1403.67	3.25	ClpC1-FRB	rpoA_timelapse_pos_5-1@2.1
6	1302.67	3.5	ClpC1-FRB	rpoA_timelapse_pos_5-1@2.1
7	1218.67	3.75	ClpC1-FRB	rpoA_timelapse_pos_5-1@2.1
8	1134.67	4	ClpC1-FRB	rpoA_timelapse_pos_5-1@2.1
9	1073	4.25	ClpC1-FRB	rpoA_timelapse_pos_5-1@2.1
10	1025.5	4.5	ClpC1-FRB	rpoA_timelapse_pos_5-1@2.1
11	1004.17	4.75	ClpC1-FRB	rpoA_timelapse_pos_5-1@2.1
12	1001.17	5	ClpC1-FRB	rpoA_timelapse_pos_5-1@2.1
13	972.333	5.25	ClpC1-FRB	rpoA_timelapse_pos_5-1@2.1
14	963	5.5	ClpC1-FRB	rpoA_timelapse_pos_5-1@2.1
15	928	5.75	ClpC1-FRB	rpoA_timelapse_pos_5-1@2.1
16	903.333	6	ClpC1-FRB	rpoA_timelapse_pos_5-1@2.1
17	871.333	6.25	ClpC1-FRB	rpoA_timelapse_pos_5-1@2.1
18	852	6.5	ClpC1-FRB	rpoA_timelapse_pos_5-1@2.1
19	846.5	6.75	ClpC1-FRB	rpoA_timelapse_pos_5-1@2.1
20	842.833	7	ClpC1-FRB	rpoA_timelapse_pos_5-1@2.1
21	836.167	7.25	ClpC1-FRB	rpoA_timelapse_pos_5-1@2.1
22	827.5	7.5	ClpC1-FRB	rpoA_timelapse_pos_5-1@2.1
23	821.333	7.75	ClpC1-FRB	rpoA_timelapse_pos_5-1@2.1
0	1888	2	ClpC1-FRB	rpoA_timelapse_pos_5-1@2.2
1	1875.83	2.25	ClpC1-FRB	rpoA_timelapse_pos_5-1@2.2
2	1834.83	2.5	ClpC1-FRB	rpoA_timelapse_pos_5-1@2.2
3	1796.67	2.75	ClpC1-FRB	rpoA_timelapse_pos_5-1@2.2
4	1772.33	3	ClpC1-FRB	rpoA_timelapse_pos_5-1@2.2
5	1731.5	3.25	ClpC1-FRB	rpoA_timelapse_pos_5-1@2.2
6	1710.33	3.5	ClpC1-FRB	rpoA_timelapse_pos_5-1@2.2
7	1676.5	3.75	ClpC1-FRB	rpoA_timelapse_pos_5-1@2.2
8	1634.67	4	ClpC1-FRB	rpoA_timelapse_pos_5-1@2.2
9	1586	4.25	ClpC1-FRB	rpoA_timelapse_pos_5-1@2.2
10	1486.33	4.5	ClpC1-FRB	rpoA_timelapse_pos_5-1@2.2
11	1432.83	4.75	ClpC1-FRB	rpoA_timelapse_pos_5-1@2.2
12	1368.83	5	ClpC1-FRB	rpoA_timelapse_pos_5-1@2.2
13	1355	5.25	ClpC1-FRB	rpoA_timelapse_pos_5-1@2.2
14	1321.83	5.5	ClpC1-FRB	rpoA_timelapse_pos_5-1@2.2
15	1281.5	5.75	ClpC1-FRB	rpoA_timelapse_pos_5-1@2.2
16	1211.67	6	ClpC1-FRB	rpoA_timelapse_pos_5-1@2.2
17	1154.33	6.25	ClpC1-FRB	rpoA_timelapse_pos_5-1@2.2
18	1096	6.5	ClpC1-FRB	rpoA_timelapse_pos_5-1@2.2
19	1060.83	6.75	ClpC1-FRB	rpoA_timelapse_pos_5-1@2.2
20	1035.83	7	ClpC1-FRB	rpoA_timelapse_pos_5-1@2.2
21	1018.17	7.25	ClpC1-FRB	rpoA_timelapse_pos_5-1@2.2
22	994.833	7.5	ClpC1-FRB	rpoA_timelapse_pos_5-1@2.2
23	975.333	7.75	ClpC1-FRB	rpoA_timelapse_pos_5-1@2.2
0	850.167	5.5	ClpC1-FRB	rpoA_timelapse_pos_5-1@1.1
1	833.833	5.75	ClpC1-FRB	rpoA_timelapse_pos_5-1@1.1
2	816	6	ClpC1-FRB	rpoA_timelapse_pos_5-1@1.1
3	800.167	6.25	ClpC1-FRB	rpoA_timelapse_pos_5-1@1.1
4	786.167	6.5	ClpC1-FRB	rpoA_timelapse_pos_5-1@1.1
5	766	6.75	ClpC1-FRB	rpoA_timelapse_pos_5-1@1.1
6	763.333	7	ClpC1-FRB	rpoA_timelapse_pos_5-1@1.1
7	756	7.25	ClpC1-FRB	rpoA_timelapse_pos_5-1@1.1
8	751.333	7.5	ClpC1-FRB	rpoA_timelapse_pos_5-1@1.1
9	743	7.75	ClpC1-FRB	rpoA_timelapse_pos_5-1@1.1
0	1085.67	5.5	ClpC1-FRB	rpoA_timelapse_pos_5-1@1.2
1	1046.83	5.75	ClpC1-FRB	rpoA_timelapse_pos_5-1@1.2
2	988.167	6	ClpC1-FRB	rpoA_timelapse_pos_5-1@1.2
3	929.667	6.25	ClpC1-FRB	rpoA_timelapse_pos_5-1@1.2
4	891.167	6.5	ClpC1-FRB	rpoA_timelapse_pos_5-1@1.2
5	871.5	6.75	ClpC1-FRB	rpoA_timelapse_pos_5-1@1.2
6	852.333	7	ClpC1-FRB	rpoA_timelapse_pos_5-1@1.2
7	842.833	7.25	ClpC1-FRB	rpoA_timelapse_pos_5-1@1.2
8	834.333	7.5	ClpC1-FRB	rpoA_timelapse_pos_5-1@1.2
0	778	7.75	ClpC1-FRB	rpoA_timelapse_pos_5-1@1.2.1
0	885	7.75	ClpC1-FRB	rpoA_timelapse_pos_5-1@1.2.2
0	1123.67	0	ClpC1-FRB	rpoA_timelapse_pos_5-2@1
1	1136.5	0.25	ClpC1-FRB	rpoA_timelapse_pos_5-2@1
2	1137.67	0.5	ClpC1-FRB	rpoA_timelapse_pos_5-2@1
3	1148	0.75	ClpC1-FRB	rpoA_timelapse_pos_5-2@1
4	1146.17	1	ClpC1-FRB	rpoA_timelapse_pos_5-2@1
5	1157	1.25	ClpC1-FRB	rpoA_timelapse_pos_5-2@1
6	1135	1.5	ClpC1-FRB	rpoA_timelapse_pos_5-2@1
7	1117.83	1.75	ClpC1-FRB	rpoA_timelapse_pos_5-2@1
8	1103.17	2	ClpC1-FRB	rpoA_timelapse_pos_5-2@1
9	1088.67	2.25	ClpC1-FRB	rpoA_timelapse_pos_5-2@1
10	1055	2.5	ClpC1-FRB	rpoA_timelapse_pos_5-2@1
11	1010.33	2.75	ClpC1-FRB	rpoA_timelapse_pos_5-2@1
12	972.5	3	ClpC1-FRB	rpoA_timelapse_pos_5-2@1
13	938.667	3.25	ClpC1-FRB	rpoA_timelapse_pos_5-2@1
14	897.333	3.5	ClpC1-FRB	rpoA_timelapse_pos_5-2@1
15	859.833	3.75	ClpC1-FRB	rpoA_timelapse_pos_5-2@1
16	838.833	4	ClpC1-FRB	rpoA_timelapse_pos_5-2@1
17	823	4.25	ClpC1-FRB	rpoA_timelapse_pos_5-2@1
18	796.167	4.5	ClpC1-FRB	rpoA_timelapse_pos_5-2@1
19	756.167	4.75	ClpC1-FRB	rpoA_timelapse_pos_5-2@1
20	732.167	5	ClpC1-FRB	rpoA_timelapse_pos_5-2@1
21	715.833	5.25	ClpC1-FRB	rpoA_timelapse_pos_5-2@1
22	707.833	5.5	ClpC1-FRB	rpoA_timelapse_pos_5-2@1
23	686.667	5.75	ClpC1-FRB	rpoA_timelapse_pos_5-2@1
24	673.333	6	ClpC1-FRB	rpoA_timelapse_pos_5-2@1
25	653	6.25	ClpC1-FRB	rpoA_timelapse_pos_5-2@1
26	634	6.5	ClpC1-FRB	rpoA_timelapse_pos_5-2@1
27	617.333	6.75	ClpC1-FRB	rpoA_timelapse_pos_5-2@1
28	615.333	7	ClpC1-FRB	rpoA_timelapse_pos_5-2@1
29	618.667	7.25	ClpC1-FRB	rpoA_timelapse_pos_5-2@1
30	620	7.5	ClpC1-FRB	rpoA_timelapse_pos_5-2@1
31	616.333	7.75	ClpC1-FRB	rpoA_timelapse_pos_5-2@1
0	1404.67	0	ClpC1-FRB	rpoA_timelapse_pos_5-3@1
1	1407.33	0.25	ClpC1-FRB	rpoA_timelapse_pos_5-3@1
2	1393.33	0.5	ClpC1-FRB	rpoA_timelapse_pos_5-3@1
3	1404.33	0.75	ClpC1-FRB	rpoA_timelapse_pos_5-3@1
4	1402	1	ClpC1-FRB	rpoA_timelapse_pos_5-3@1
5	1386.5	1.25	ClpC1-FRB	rpoA_timelapse_pos_5-3@1
6	1339.5	1.5	ClpC1-FRB	rpoA_timelapse_pos_5-3@1
7	1299.83	1.75	ClpC1-FRB	rpoA_timelapse_pos_5-3@1
0	1387	0	ClpC1-FRB	rpoA_timelapse_pos_5-3@2
0	1334	0.25	ClpC1-FRB	rpoA_timelapse_pos_5-3@2.1
1	1335.67	0.5	ClpC1-FRB	rpoA_timelapse_pos_5-3@2.1
2	1324.5	0.75	ClpC1-FRB	rpoA_timelapse_pos_5-3@2.1
3	1322.17	1	ClpC1-FRB	rpoA_timelapse_pos_5-3@2.1
4	1279.67	1.25	ClpC1-FRB	rpoA_timelapse_pos_5-3@2.1
5	1243.67	1.5	ClpC1-FRB	rpoA_timelapse_pos_5-3@2.1
6	1216.17	1.75	ClpC1-FRB	rpoA_timelapse_pos_5-3@2.1
7	1198.17	2	ClpC1-FRB	rpoA_timelapse_pos_5-3@2.1
8	1188.83	2.25	ClpC1-FRB	rpoA_timelapse_pos_5-3@2.1
9	1140.33	2.5	ClpC1-FRB	rpoA_timelapse_pos_5-3@2.1
10	1103.33	2.75	ClpC1-FRB	rpoA_timelapse_pos_5-3@2.1
11	1074.67	3	ClpC1-FRB	rpoA_timelapse_pos_5-3@2.1
12	1059.67	3.25	ClpC1-FRB	rpoA_timelapse_pos_5-3@2.1
13	1047.17	3.5	ClpC1-FRB	rpoA_timelapse_pos_5-3@2.1
14	1011.67	3.75	ClpC1-FRB	rpoA_timelapse_pos_5-3@2.1
15	978.833	4	ClpC1-FRB	rpoA_timelapse_pos_5-3@2.1
16	952.667	4.25	ClpC1-FRB	rpoA_timelapse_pos_5-3@2.1
17	934.167	4.5	ClpC1-FRB	rpoA_timelapse_pos_5-3@2.1
18	902.333	4.75	ClpC1-FRB	rpoA_timelapse_pos_5-3@2.1
19	878.333	5	ClpC1-FRB	rpoA_timelapse_pos_5-3@2.1
20	849.833	5.25	ClpC1-FRB	rpoA_timelapse_pos_5-3@2.1
21	831.333	5.5	ClpC1-FRB	rpoA_timelapse_pos_5-3@2.1
22	812.333	5.75	ClpC1-FRB	rpoA_timelapse_pos_5-3@2.1
23	810.833	6	ClpC1-FRB	rpoA_timelapse_pos_5-3@2.1
24	823.167	6.25	ClpC1-FRB	rpoA_timelapse_pos_5-3@2.1
25	811.833	6.5	ClpC1-FRB	rpoA_timelapse_pos_5-3@2.1
26	797.167	6.75	ClpC1-FRB	rpoA_timelapse_pos_5-3@2.1
27	781.167	7	ClpC1-FRB	rpoA_timelapse_pos_5-3@2.1
28	771.333	7.25	ClpC1-FRB	rpoA_timelapse_pos_5-3@2.1
29	755.333	7.5	ClpC1-FRB	rpoA_timelapse_pos_5-3@2.1
30	738.167	7.75	ClpC1-FRB	rpoA_timelapse_pos_5-3@2.1
0	1571	0.25	ClpC1-FRB	rpoA_timelapse_pos_5-3@2.2
1	1562.67	0.5	ClpC1-FRB	rpoA_timelapse_pos_5-3@2.2
2	1585.83	0.75	ClpC1-FRB	rpoA_timelapse_pos_5-3@2.2
3	1570.17	1	ClpC1-FRB	rpoA_timelapse_pos_5-3@2.2
4	1555.33	1.25	ClpC1-FRB	rpoA_timelapse_pos_5-3@2.2
5	1469.33	1.5	ClpC1-FRB	rpoA_timelapse_pos_5-3@2.2
6	1453	1.75	ClpC1-FRB	rpoA_timelapse_pos_5-3@2.2
7	1440.5	2	ClpC1-FRB	rpoA_timelapse_pos_5-3@2.2
8	1459.67	2.25	ClpC1-FRB	rpoA_timelapse_pos_5-3@2.2
9	1418.33	2.5	ClpC1-FRB	rpoA_timelapse_pos_5-3@2.2
10	1393.5	2.75	ClpC1-FRB	rpoA_timelapse_pos_5-3@2.2
11	1356.83	3	ClpC1-FRB	rpoA_timelapse_pos_5-3@2.2
12	1345	3.25	ClpC1-FRB	rpoA_timelapse_pos_5-3@2.2
13	1295	3.5	ClpC1-FRB	rpoA_timelapse_pos_5-3@2.2
14	1255.5	3.75	ClpC1-FRB	rpoA_timelapse_pos_5-3@2.2
15	1217	4	ClpC1-FRB	rpoA_timelapse_pos_5-3@2.2
16	1191.17	4.25	ClpC1-FRB	rpoA_timelapse_pos_5-3@2.2
17	1169.67	4.5	ClpC1-FRB	rpoA_timelapse_pos_5-3@2.2
18	1131.67	4.75	ClpC1-FRB	rpoA_timelapse_pos_5-3@2.2
19	1099.5	5	ClpC1-FRB	rpoA_timelapse_pos_5-3@2.2
20	1066	5.25	ClpC1-FRB	rpoA_timelapse_pos_5-3@2.2
21	1049.33	5.5	ClpC1-FRB	rpoA_timelapse_pos_5-3@2.2
22	1023.83	5.75	ClpC1-FRB	rpoA_timelapse_pos_5-3@2.2
23	996.333	6	ClpC1-FRB	rpoA_timelapse_pos_5-3@2.2
24	951	6.25	ClpC1-FRB	rpoA_timelapse_pos_5-3@2.2
25	924	6.5	ClpC1-FRB	rpoA_timelapse_pos_5-3@2.2
26	888.333	6.75	ClpC1-FRB	rpoA_timelapse_pos_5-3@2.2
27	854.833	7	ClpC1-FRB	rpoA_timelapse_pos_5-3@2.2
28	825	7.25	ClpC1-FRB	rpoA_timelapse_pos_5-3@2.2
29	806	7.5	ClpC1-FRB	rpoA_timelapse_pos_5-3@2.2
30	800.167	7.75	ClpC1-FRB	rpoA_timelapse_pos_5-3@2.2
0	1179	2	ClpC1-FRB	rpoA_timelapse_pos_5-3@1.1
1	1164.67	2.25	ClpC1-FRB	rpoA_timelapse_pos_5-3@1.1
2	1119.83	2.5	ClpC1-FRB	rpoA_timelapse_pos_5-3@1.1
3	1102.17	2.75	ClpC1-FRB	rpoA_timelapse_pos_5-3@1.1
4	1076.5	3	ClpC1-FRB	rpoA_timelapse_pos_5-3@1.1
5	1059.17	3.25	ClpC1-FRB	rpoA_timelapse_pos_5-3@1.1
6	1030.67	3.5	ClpC1-FRB	rpoA_timelapse_pos_5-3@1.1
7	987	3.75	ClpC1-FRB	rpoA_timelapse_pos_5-3@1.1
8	939	4	ClpC1-FRB	rpoA_timelapse_pos_5-3@1.1
9	916	4.25	ClpC1-FRB	rpoA_timelapse_pos_5-3@1.1
10	893.833	4.5	ClpC1-FRB	rpoA_timelapse_pos_5-3@1.1
11	886.667	4.75	ClpC1-FRB	rpoA_timelapse_pos_5-3@1.1
12	859.833	5	ClpC1-FRB	rpoA_timelapse_pos_5-3@1.1
13	835.667	5.25	ClpC1-FRB	rpoA_timelapse_pos_5-3@1.1
14	818.333	5.5	ClpC1-FRB	rpoA_timelapse_pos_5-3@1.1
15	806	5.75	ClpC1-FRB	rpoA_timelapse_pos_5-3@1.1
16	796.167	6	ClpC1-FRB	rpoA_timelapse_pos_5-3@1.1
17	798	6.25	ClpC1-FRB	rpoA_timelapse_pos_5-3@1.1
18	804	6.5	ClpC1-FRB	rpoA_timelapse_pos_5-3@1.1
19	817.833	6.75	ClpC1-FRB	rpoA_timelapse_pos_5-3@1.1
20	805	7	ClpC1-FRB	rpoA_timelapse_pos_5-3@1.1
21	772.667	7.25	ClpC1-FRB	rpoA_timelapse_pos_5-3@1.1
22	736.667	7.5	ClpC1-FRB	rpoA_timelapse_pos_5-3@1.1
23	720.333	7.75	ClpC1-FRB	rpoA_timelapse_pos_5-3@1.1
0	1454.67	2	ClpC1-FRB	rpoA_timelapse_pos_5-3@1.2
1	1422.33	2.25	ClpC1-FRB	rpoA_timelapse_pos_5-3@1.2
2	1392.17	2.5	ClpC1-FRB	rpoA_timelapse_pos_5-3@1.2
3	1391.83	2.75	ClpC1-FRB	rpoA_timelapse_pos_5-3@1.2
4	1390	3	ClpC1-FRB	rpoA_timelapse_pos_5-3@1.2
5	1372.17	3.25	ClpC1-FRB	rpoA_timelapse_pos_5-3@1.2
6	1348.5	3.5	ClpC1-FRB	rpoA_timelapse_pos_5-3@1.2
7	1276	3.75	ClpC1-FRB	rpoA_timelapse_pos_5-3@1.2
8	1223	4	ClpC1-FRB	rpoA_timelapse_pos_5-3@1.2
9	1161.67	4.25	ClpC1-FRB	rpoA_timelapse_pos_5-3@1.2
10	1132.5	4.5	ClpC1-FRB	rpoA_timelapse_pos_5-3@1.2
11	1088.83	4.75	ClpC1-FRB	rpoA_timelapse_pos_5-3@1.2
12	1072.5	5	ClpC1-FRB	rpoA_timelapse_pos_5-3@1.2
13	1050.33	5.25	ClpC1-FRB	rpoA_timelapse_pos_5-3@1.2
14	1027.5	5.5	ClpC1-FRB	rpoA_timelapse_pos_5-3@1.2
15	995.333	5.75	ClpC1-FRB	rpoA_timelapse_pos_5-3@1.2
16	980.333	6	ClpC1-FRB	rpoA_timelapse_pos_5-3@1.2
17	973.167	6.25	ClpC1-FRB	rpoA_timelapse_pos_5-3@1.2
18	970.667	6.5	ClpC1-FRB	rpoA_timelapse_pos_5-3@1.2
19	961	6.75	ClpC1-FRB	rpoA_timelapse_pos_5-3@1.2
20	947.333	7	ClpC1-FRB	rpoA_timelapse_pos_5-3@1.2
21	920.5	7.25	ClpC1-FRB	rpoA_timelapse_pos_5-3@1.2
22	897.667	7.5	ClpC1-FRB	rpoA_timelapse_pos_5-3@1.2
23	880.5	7.75	ClpC1-FRB	rpoA_timelapse_pos_5-3@1.2
0	1301.33	0	ClpC1-FRB	rpoA_timelapse_pos_5-4@1
1	1318	0.25	ClpC1-FRB	rpoA_timelapse_pos_5-4@1
2	1336.83	0.5	ClpC1-FRB	rpoA_timelapse_pos_5-4@1
3	1338.67	0.75	ClpC1-FRB	rpoA_timelapse_pos_5-4@1
4	1335.67	1	ClpC1-FRB	rpoA_timelapse_pos_5-4@1
5	1327.5	1.25	ClpC1-FRB	rpoA_timelapse_pos_5-4@1
6	1308.5	1.5	ClpC1-FRB	rpoA_timelapse_pos_5-4@1
7	1305.17	1.75	ClpC1-FRB	rpoA_timelapse_pos_5-4@1
8	1287	2	ClpC1-FRB	rpoA_timelapse_pos_5-4@1
[truncated: 806 more rows]

## Sheet: Figure 3
Figure 3c		Time (hours)
	Protein	0	3	6	9	12
	FKBP-eGFP	1.0022	0.979866	0.997625	1.00233	0.993421
	EttA	1.00873	0.972332	0.978	0.975806	0.969697
	SucD	1.00182	0.974227	0.962393	0.965116	0.961474
	InhA	1	0.970179	0.954447	0.913793	0.918534
	PyrG	1	0.910638	0.845977	0.784091	0.75378
	SecA1	1	0.898089	0.809917	0.773663	0.762183
	NrdE	1.01081	0.79717	0.672727	0.660944	0.708955
	AtpH	0.996124	0.744479	0.693694	0.697819	0.672727
	AtpA	1.00237	0.752887	0.691932	0.660241	0.633867
	TyrS	1.00402	0.772994	0.649269	0.554435	0.555556
	RpoA	1.00468	0.788913	0.600832	0.502058	0.464355
	AtpG	1.00525	0.71327	0.556872	0.501134	0.383408
	RplB	0.993333	0.596215	0.501608	0.466463	0.442136
	DprE1	1	0.480874	0.4	0.365854	0.391892
	AccD5	1	0.17	0.169872	0.157534	0.210191
	ManA	1.04688	0.172727	0.0625	0.104762	0.105263
	RbpA	1	0.0129032	0.05	0.0529801	0.118343
Figure 3e	Substrate	Steady state intensity (arb. units)	log2(degradation constant)
	RbpA	592.5	0.500011
	ManA	561	-0.882767
	AccD5	679.5	-1.18868
	MSMEG_2962	691.5	-2.38453
	GlyS	679.5	-2.70241
	DprE1	616.5	-2.97125
	FabG	718.5	-3.27605
	RplB	684.5	-3.41727
	HemA	625.5	-3.47014
	AtpG	727.5	-3.53982
	RpoA	750.5	-3.76287
	AtpD	683.5	-3.97523
	TyrS	785.5	-4.0284
	RpsJ	714	-4.08263
	MSMEG_3060	629	-4.17198
	RpsD	746	-4.21626
	AtpA	747.5	-4.37924
	MSMEG_6154	671.5	-4.42606
	AtpH	664.5	-4.52081
	HemC	672.5	-4.52147
	PurM	764	-4.52301
	NrdE	629.5	-4.54343
	MSMEG_6369	640.5	-4.64745
	Asd	636.5	-4.72534
	Ffh	766	-4.78223
	NadE	665	-4.8755
	MSMEG_3117	687.5	-5.00544
	Gap	710	-5.18063
	SecA1	757	-5.20734
	FolP	711	-5.28087
	PyrG	755	-5.28291
	MSMEG_3045	714	-5.32692
	TatC	702	-5.35638
	MSMEG_3750	716	-5.48881
	SerA	729.75	-5.51235
	Ppa	718	-5.63903
	MSMEG_3072	765.5	-5.78264
	HisS	769	-6.74497
	InhA	764.5	-6.93411
	ProB	746.5	-7.03643
	PrfB	771	-7.04776
	RpiB	770	-7.07292
	LpdA	750.5	-7.07482
	Tuf	790	-7.25466
	MSMEG_4943	738	-7.37822
	TrxB	774	-7.46844
	IlvC	754.5	-7.61617
	SucD	811	-7.93292
	MSMEG_3144	747.5	-8.08156
	MraW	780	-8.14711
	EttA	767	-8.38047
	FolA	762.5	-8.69454
	PurC	792.5	-8.84606
	HemH	705	-9.36866

## Sheet: Figure 4
Figure 4a	Data used to render the scatter plot and the correlation line plot is highlighted in light purple
	Bottom left pannel, feature selection	Feature names	Nterm30_flDPnn_mean	Nterm30_flDPnn>0.2_frac	flDPnn>0.2_count	flDPnn>0.5_count	Nterm15_flDPnn_mean	flDPnn>0.2_frac	flDPnn>0.5_frac	Cterm30_SV4	flDPnn_STD	Cterm15_SV4	Nterm15_flDPnn>0.2_frac	Nterm30_KF9	Nterm30_SVGER3	flDPnn_mean	Nterm30_BLOSUM4	Nterm30_ProtFP8	Nterm30_flDPnn_std	Nterm30_BLOSUM5	Nterm30_SVGER8	Nterm30_ST7	Nterm30_SV4	Cterm30_KF6	Full_BLOSUM5	Nterm30_VHSE1	Nterm30_ProtFP7	Cterm15_KF6	Nterm30_E1	Nterm30_SVGER11	Cterm15_T4	Nterm30_KF4	Nterm30_BLOSUM8	Cterm30_ProtFP5	Nterm30_Z1	Nterm30_ProtFP1	Cterm15_SVGER4	Nterm30_BLOSUM1	Nterm15_SVGER11	Cterm30_KF7	Cterm15_ProtFP5	Nterm30_pLDDT_std	Cterm15_SVGER6	Nterm30_ST3	Cterm15_BLOSUM3	Cterm15_KF5	Nterm15_KF9	min_plddt	Cterm15_T3
	x-axis	Feature rank	0	1	2	3	4	5	6	7	8	9	10	11	12	13	14	15	16	17	18	19	20	21	22	23	24	25	26	27	28	29	30	31	32	33	34	35	36	37	38	39	40	41	42	43	44	45	46
	y-axis	Feature-Degradation constant Correlation	14.8152	14.4591	12.1836	9.55495	9.02428	8.35985	7.79951	7.59636	7.51245	7.31126	6.94594	5.67231	5.64265	5.5728	5.34131	4.95465	4.64487	4.52602	4.32299	4.24743	4.16961	4.13486	4.02659	3.76762	3.7492	3.70802	3.69058	3.63452	3.61249	3.54399	3.39131	3.37444	3.3469	3.32336	3.26411	3.24079	3.2182	3.10521	3.04098	3.02812	2.96199	2.94639	2.8505	2.83826	2.82683	2.79907	2.79128
	Bottom right panel, Lasso regression	Gene name	RbpA	ManA	AccD5	MSMEG_2962	GlyS	DprE1	FabG	RplB	HemA	AtpG	RpoA	AtpD	TyrS	RpsJ	MSMEG_3060	RpsD	AtpA	MSMEG_6154	AtpH	HemC	PurM	NrdE	MSMEG_6369	Asd	Ffh	NadE	MSMEG_3117	Gap	SecA1	FolP	PyrG	MSMEG_3045	TatC	MSMEG_3750	SerA	Ppa	MSMEG_3072	HisS	InhA	ProB	PrfB	RpiB	LpdA	Tuf	MSMEG_4943	TrxB	IlvC
	x-axis	Predicted log2 (degradation constant)	-0.264613	-3.76208	-2.63532	-4.23304	-4.92506	-3.21589	-3.99736	-3.39762	-5.20326	-3.27066	-5.81749	-3.96618	-4.82844	-4.35204	-4.66341	-2.71836	-3.8384	-4.76948	-6.90784	-4.64749	-5.14811	-5.5268	-4.28897	-4.86143	-4.48957	-6.1644	-5.70124	-5.67964	-3.96536	-4.32255	-4.63105	-6.41325	-4.77883	-5.39345	-5.80995	-7.131	-6.15301	-5.5852	-6.43893	-5.87758	-5.85099	-6.6797	-7.39825	-5.70399	-6.4186	-6.18573	-6.73527
	y-axis	Measured log2(degradation constant)	0.500011	-0.882767	-1.18868	-2.38453	-2.70241	-2.97125	-3.27605	-3.41727	-3.47014	-3.53982	-3.76287	-3.97523	-4.0284	-4.08263	-4.17198	-4.21626	-4.37924	-4.42606	-4.52081	-4.52147	-4.52301	-4.54343	-4.64745	-4.72534	-4.78223	-4.8755	-5.00544	-5.18063	-5.20734	-5.28087	-5.28291	-5.32692	-5.35638	-5.48881	-5.51235	-5.63903	-5.78264	-6.74497	-6.93411	-7.03643	-7.04776	-7.07292	-7.07482	-7.25466	-7.37822	-7.46844	-7.61617
		Group	Training set	Training set	Training set	Training set	Training set	Training set	Training set	Training set	Training set	Training set	Training set	Training set	Training set	Training set	Training set	Training set	Training set	Training set	Training set	Training set	Training set	Training set	Training set	Training set	Training set	Training set	Training set	Training set	Training set	Training set	Training set	Training set	Training set	Training set	Training set	Training set	Training set	Training set	Training set	Training set	Training set	Training set	Training set	Training set	Training set	Training set	Training set
Figure 4b	Data used to render the scatter plot and the correlation line plot is highlighted in light purple
	Gene name	RbpA	ManA	AccD5	MSMEG_2962	GlyS	DprE1	FabG	RplB	HemA	AtpG	RpoA	AtpD	TyrS	RpsJ	MSMEG_3060	RpsD	AtpA	MSMEG_6154	AtpH	HemC	PurM	NrdE	MSMEG_6369	Asd	Ffh	NadE	MSMEG_3117	Gap	SecA1	FolP	PyrG	MSMEG_3045	TatC	MSMEG_3750	SerA	Ppa	MSMEG_3072	HisS	InhA	ProB	PrfB	RpiB	LpdA	Tuf	MSMEG_4943	TrxB	IlvC	SucD
	log2(Deg constant)	0.500011	-0.882767	-1.18868	-2.38453	-2.70241	-2.97125	-3.27605	-3.41727	-3.47014	-3.53982	-3.76287	-3.97523	-4.0284	-4.08263	-4.17198	-4.21626	-4.37924	-4.42606	-4.52081	-4.52147	-4.52301	-4.54343	-4.64745	-4.72534	-4.78223	-4.8755	-5.00544	-5.18063	-5.20734	-5.28087	-5.28291	-5.32692	-5.35638	-5.48881	-5.51235	-5.63903	-5.78264	-6.74497	-6.93411	-7.03643	-7.04776	-7.07292	-7.07482	-7.25466	-7.37822	-7.46844	-7.61617	-7.93292
	Nterm30_flDPnn_mean	2.01643	0.303908	0.487757	1.22715	-0.865719	0.905354	1.03731	1.08432	-0.939126	1.10251	-0.435481	-0.411308	-0.66568	0.400822	0.631909	1.88514	-0.742635	-0.667011	-0.700942	-0.666568	-0.0482667	-0.732877	0.559611	-1.03648	-0.493363	-0.752393	0.0295754	-0.610016	-0.392901	0.758762	-0.527738	-0.450783	0.674711	-0.683422	-0.898319	-0.250079	-0.732434	-0.510662	-0.997008	-0.617334	-0.0405047	-0.375159	-1.08217	-0.276914	0.100542	-0.786103	-0.747958	-0.717797
	Cterm30_flDPnn_mean	0.634658	-0.648509	-0.376958	1.93453	-0.645013	-0.909377	-0.90219	1.46233	0.472854	-0.744077	2.21618	-0.449993	-0.0945292	-0.313635	-0.403958	-0.678423	1.86907	0.812196	-0.954442	-0.657833	-0.334807	-0.893255	-0.149111	-1.05525	0.308719	-0.155716	-0.243902	-0.910737	0.593673	-0.597424	1.57421	-0.419691	2.68877	-0.759228	-0.6151	0.407005	0.655053	-0.80235	-0.9626	-0.742717	-0.563431	0.742851	-0.81517	-0.917535	0.271618	-0.69843	-0.601891	-0.087925
	Group	Training set	Training set	Training set	Training set	Training set	Training set	Training set	Training set	Training set	Training set	Training set	Training set	Training set	Training set	Training set	Training set	Training set	Training set	Training set	Training set	Training set	Training set	Training set	Training set	Training set	Training set	Training set	Training set	Training set	Training set	Training set	Training set	Training set	Training set	Training set	Training set	Training set	Training set	Training set	Training set	Training set	Training set	Training set	Training set	Training set	Training set	Training set	Training set
Figure 4c	Data used to render the heatmap is color coded
		Substrate	Locus	Deg constant	log2(Deg constant)	Nterm_flDPnn_1	Nterm_flDPnn_2	Nterm_flDPnn_3	Nterm_flDPnn_4	Nterm_flDPnn_5	Nterm_flDPnn_6	Nterm_flDPnn_7	Nterm_flDPnn_8	Nterm_flDPnn_9	Nterm_flDPnn_10	Nterm_flDPnn_11	Nterm_flDPnn_12	Nterm_flDPnn_13	Nterm_flDPnn_14	Nterm_flDPnn_15	Nterm_flDPnn_16	Nterm_flDPnn_17	Nterm_flDPnn_18	Nterm_flDPnn_19	Nterm_flDPnn_20	Nterm_flDPnn_21	Nterm_flDPnn_22	Nterm_flDPnn_23	Nterm_flDPnn_24	Nterm_flDPnn_25	Nterm_flDPnn_26	Nterm_flDPnn_27	Nterm_flDPnn_28	Nterm_flDPnn_29	Nterm_flDPnn_30	Cterm_flDPnn_30	Cterm_flDPnn_29	Cterm_flDPnn_28	Cterm_flDPnn_27	Cterm_flDPnn_26	Cterm_flDPnn_25	Cterm_flDPnn_24	Cterm_flDPnn_23	Cterm_flDPnn_22	Cterm_flDPnn_21	Cterm_flDPnn_20	Cterm_flDPnn_19	Cterm_flDPnn_18	Cterm_flDPnn_17
	0	RbpA	MSMEG_3858	1.41422	0.500011	0.387	0.388	0.539	0.533	0.606	0.719	0.62	0.43	0.437	0.319	0.305	0.322	0.278	0.298	0.259	0.256	0.339	0.376	0.416	0.459	0.586	0.53	0.649	0.583	0.608	0.653	0.674	0.638	0.762	0.804	0.248	0.228	0.198	0.222	0.237	0.173	0.184	0.192	0.192	0.188	0.171	0.18	0.147	0.137
	1	ManA	MSMEG_1836	0.542326	-0.882767	0.092	0.085	0.112	0.151	0.14	0.147	0.152	0.142	0.206	0.225	0.241	0.244	0.26	0.318	0.324	0.342	0.364	0.374	0.339	0.353	0.313	0.323	0.294	0.249	0.207	0.215	0.202	0.21	0.213	0.214	0.104	0.091	0.064	0.066	0.066	0.077	0.088	0.095	0.118	0.119	0.107	0.108	0.113	0.103
	2	AccD5	MSMEG_1813	0.438704	-1.18868	0.374	0.392	0.407	0.382	0.378	0.385	0.356	0.33	0.316	0.355	0.26	0.267	0.237	0.215	0.203	0.212	0.245	0.26	0.291	0.244	0.202	0.19	0.177	0.187	0.167	0.173	0.226	0.163	0.149	0.137	0.06	0.064	0.048	0.05	0.05	0.048	0.052	0.046	0.045	0.055	0.053	0.06	0.066	0.098
	3	SufB	MSMEG_3122	0.32963	-1.60108	0.453	0.46	0.443	0.459	0.465	0.467	0.437	0.428	0.411	0.393	0.386	0.341	0.356	0.308	0.276	0.281	0.245	0.257	0.276	0.29	0.243	0.334	0.286	0.295	0.234	0.212	0.219	0.202	0.177	0.163	0.045	0.05	0.053	0.046	0.052	0.056	0.056	0.064	0.071	0.072	0.075	0.075	0.076	0.068
	4	MSMEG_6458	MSMEG_6458	0.208006	-2.2653	0.353	0.3	0.336	0.416	0.361	0.316	0.296	0.261	0.278	0.28	0.271	0.241	0.267	0.242	0.267	0.276	0.228	0.235	0.234	0.228	0.182	0.161	0.138	0.107	0.086	0.083	0.091	0.077	0.073	0.075	0.026	0.023	0.023	0.024	0.029	0.032	0.034	0.047	0.049	0.05	0.064	0.076	0.09	0.131
	5	MSMEG_2962	MSMEG_2962	0.191508	-2.38453	0.461	0.469	0.472	0.451	0.462	0.449	0.49	0.494	0.464	0.542	0.521	0.552	0.544	0.427	0.42	0.311	0.332	0.333	0.363	0.342	0.346	0.295	0.218	0.269	0.241	0.261	0.261	0.14	0.149	0.135	0.554	0.527	0.475	0.473	0.43	0.391	0.382	0.344	0.402	0.468	0.511	0.568	0.682	0.591
	6	Rho	MSMEG_4954	0.179103	-2.48114	0.242	0.267	0.265	0.264	0.26	0.294	0.263	0.267	0.303	0.276	0.283	0.268	0.27	0.331	0.362	0.278	0.293	0.291	0.324	0.3	0.315	0.305	0.308	0.313	0.321	0.357	0.348	0.291	0.279	0.294	0.036	0.032	0.027	0.031	0.019	0.018	0.026	0.019	0.022	0.024	0.027	0.025	0.023	0.023
	7	GlyS	MSMEG_4485	0.153636	-2.70241	0.121	0.121	0.112	0.09	0.089	0.08	0.052	0.049	0.045	0.042	0.03	0.026	0.037	0.032	0.031	0.029	0.028	0.034	0.045	0.05	0.051	0.069	0.063	0.058	0.063	0.07	0.075	0.073	0.066	0.046	0.051	0.038	0.034	0.043	0.05	0.067	0.064	0.084	0.094	0.09	0.11	0.081	0.075	0.092
	8	MSMEG_3120	MSMEG_3120	0.147176	-2.76438	0.18	0.157	0.196	0.167	0.152	0.128	0.114	0.122	0.095	0.088	0.072	0.084	0.066	0.065	0.063	0.085	0.123	0.113	0.163	0.131	0.125	0.165	0.194	0.31	0.193	0.206	0.19	0.144	0.12	0.098	0.034	0.053	0.073	0.097	0.13	0.215	0.281	0.357	0.511	0.587	0.593	0.504	0.565	0.593
	9	DprE1	MSMEG_6382	0.127516	-2.97125	0.264	0.238	0.281	0.338	0.33	0.335	0.358	0.35	0.472	0.486	0.417	0.499	0.509	0.43	0.507	0.507	0.441	0.369	0.317	0.257	0.295	0.241	0.239	0.212	0.193	0.179	0.192	0.169	0.18	0.158	0.052	0.039	0.044	0.038	0.037	0.031	0.028	0.023	0.024	0.029	0.024	0.018	0.021	0.032
	10	FabG	MSMEG_3150	0.103231	-3.27605	0.389	0.397	0.45	0.501	0.561	0.578	0.646	0.619	0.673	0.676	0.642	0.703	0.585	0.549	0.349	0.36	0.311	0.291	0.201	0.172	0.139	0.133	0.114	0.082	0.048	0.038	0.033	0.026	0.041	0.051	0.03	0.028	0.026	0.018	0.016	0.02	0.025	0.021	0.026	0.031	0.03	0.032	0.027	0.026
	11	RplB	MSMEG_1439	0.0936052	-3.41727	0.155	0.167	0.222	0.256	0.245	0.359	0.386	0.425	0.454	0.48	0.502	0.461	0.328	0.415	0.453	0.347	0.32	0.316	0.302	0.313	0.33	0.308	0.296	0.341	0.391	0.508	0.504	0.3	0.335	0.351	0.205	0.26	0.422	0.483	0.475	0.565	0.578	0.614	0.599	0.612	0.647	0.591	0.469	0.514
	12	HemA	MSMEG_0952	0.0902365	-3.47014	0.037	0.038	0.042	0.025	0.025	0.025	0.03	0.015	0.025	0.03	0.035	0.035	0.046	0.034	0.038	0.034	0.031	0.045	0.046	0.046	0.042	0.046	0.067	0.078	0.079	0.094	0.09	0.081	0.1	0.087	0.045	0.034	0.039	0.046	0.046	0.065	0.09	0.134	0.148	0.146	0.235	0.263	0.273	0.35
	13	AtpG	MSMEG_4937	0.0859818	-3.53982	0.248	0.229	0.249	0.229	0.173	0.18	0.223	0.278	0.276	0.34	0.433	0.484	0.481	0.4	0.336	0.415	0.491	0.406	0.443	0.624	0.571	0.539	0.556	0.471	0.42	0.4	0.266	0.216	0.165	0.11	0.04	0.033	0.033	0.036	0.039	0.031	0.032	0.037	0.031	0.029	0.027	0.026	0.024	0.029
	14	RpoB	MSMEG_1367	0.0835523	-3.58118	0.05	0.058	0.08	0.08	0.068	0.074	0.071	0.063	0.08	0.087	0.085	0.097	0.11	0.124	0.177	0.184	0.21	0.222	0.244	0.252	0.243	0.219	0.202	0.209	0.134	0.143	0.153	0.127	0.077	0.048	0.172	0.16	0.199	0.204	0.194	0.192	0.166	0.186	0.181	0.223	0.159	0.175	0.175	0.129
	15	GlmS	MSMEG_1568	0.0801585	-3.641	0.011	0.018	0.014	0.015	0.016	0.015	0.017	0.021	0.027	0.041	0.04	0.048	0.055	0.04	0.053	0.061	0.034	0.04	0.025	0.021	0.022	0.016	0.01	0.012	0.011	0.013	0.008	0.01	0.015	0.018	0.014	0.012	0.009	0.01	0.009	0.007	0.011	0.013	0.014	0.017	0.016	0.024	0.029	0.026
	16	RpoA	MSMEG_1524	0.0736654	-3.76287	0.123	0.135	0.171	0.179	0.172	0.19	0.164	0.169	0.17	0.158	0.167	0.166	0.15	0.131	0.146	0.114	0.139	0.12	0.094	0.072	0.074	0.059	0.065	0.071	0.068	0.081	0.081	0.091	0.108	0.089	0.247	0.256	0.305	0.326	0.353	0.37	0.412	0.492	0.574	0.528	0.514	0.533	0.607	0.695
	17	PurH	MSMEG_5515	0.0693449	-3.85007	0.225	0.243	0.294	0.303	0.322	0.41	0.429	0.364	0.218	0.174	0.089	0.098	0.058	0.047	0.046	0.047	0.042	0.041	0.057	0.039	0.029	0.035	0.045	0.062	0.033	0.024	0.023	0.018	0.025	0.024	0.05	0.047	0.025	0.025	0.034	0.037	0.037	0.024	0.022	0.022	0.021	0.028	0.031	0.03
	18	MSMEG_6366	MSMEG_6366	0.0667974	-3.90406	0.525	0.438	0.435	0.426	0.429	0.37	0.335	0.286	0.285	0.225	0.231	0.226	0.199	0.174	0.149	0.158	0.162	0.157	0.121	0.122	0.106	0.099	0.106	0.098	0.106	0.117	0.204	0.24	0.341	0.419	0.046	0.051	0.051	0.049	0.052	0.05	0.059	0.073	0.074	0.068	0.057	0.066	0.071	0.093
	19	AtpD	MSMEG_4936	0.0635822	-3.97523	0.529	0.483	0.407	0.355	0.302	0.279	0.275	0.158	0.131	0.102	0.07	0.045	0.032	0.023	0.024	0.025	0.023	0.021	0.02	0.024	0.02	0.029	0.04	0.068	0.059	0.054	0.053	0.061	0.059	0.055	0.07	0.073	0.057	0.048	0.047	0.048	0.051	0.047	0.029	0.03	0.025	0.025	0.034	0.038
	20	TyrS	MSMEG_3758	0.0612816	-4.0284	0.162	0.18	0.186	0.193	0.185	0.161	0.149	0.143	0.12	0.092	0.086	0.068	0.049	0.042	0.04	0.044	0.038	0.041	0.053	0.043	0.041	0.039	0.049	0.048	0.055	0.055	0.074	0.075	0.087	0.081	0.194	0.138	0.112	0.135	0.157	0.103	0.148	0.116	0.071	0.071	0.081	0.071	0.119	0.108
	21	RpsJ	MSMEG_1435	0.059021	-4.08263	0.475	0.445	0.397	0.393	0.344	0.247	0.177	0.175	0.158	0.204	0.175	0.156	0.159	0.193	0.211	0.193	0.181	0.191	0.199	0.238	0.229	0.194	0.19	0.215	0.244	0.245	0.345	0.338	0.24	0.337	0.113	0.132	0.131	0.124	0.156	0.143	0.191	0.177	0.191	0.197	0.193	0.138	0.152	0.134
	22	MSMEG_3060	MSMEG_3060	0.0554765	-4.17198	0.493	0.541	0.526	0.476	0.361	0.343	0.324	0.275	0.299	0.222	0.208	0.246	0.252	0.197	0.247	0.281	0.258	0.307	0.251	0.284	0.229	0.243	0.311	0.302	0.268	0.223	0.172	0.144	0.13	0.117	0.068	0.067	0.068	0.091	0.107	0.126	0.121	0.11	0.09	0.117	0.097	0.087	0.078	0.069
	23	RpsD	MSMEG_1523	0.0537997	-4.21626	0.287	0.249	0.445	0.528	0.44	0.519	0.429	0.342	0.369	0.446	0.349	0.361	0.267	0.304	0.438	0.354	0.344	0.41	0.447	0.514	0.658	0.685	0.665	0.672	0.58	0.604	0.604	0.644	0.556	0.671	0.102	0.116	0.117	0.1	0.085	0.106	0.1	0.099	0.091	0.088	0.081	0.082	0.078	0.094
	24	AtpA	MSMEG_4938	0.0480526	-4.37924	0.105	0.116	0.117	0.088	0.078	0.094	0.083	0.069	0.068	0.054	0.05	0.04	0.034	0.043	0.042	0.048	0.051	0.062	0.078	0.081	0.077	0.114	0.133	0.13	0.113	0.096	0.078	0.069	0.063	0.058	0.325	0.336	0.336	0.404	0.448	0.457	0.468	0.419	0.519	0.564	0.602	0.595	0.59	0.543
	25	MSMEG_6154	MSMEG_6154	0.0465182	-4.42606	0.135	0.138	0.158	0.11	0.122	0.123	0.105	0.077	0.071	0.069	0.077	0.061	0.074	0.085	0.063	0.054	0.083	0.074	0.077	0.073	0.084	0.075	0.085	0.072	0.078	0.075	0.087	0.078	0.111	0.099	0.653	0.663	0.618	0.609	0.571	0.615	0.573	0.554	0.4	0.358	0.339	0.32	0.3	0.219
	26	AtpH	MSMEG_4939	0.0435614	-4.52081	0.065	0.053	0.058	0.051	0.059	0.077	0.061	0.062	0.037	0.038	0.042	0.048	0.065	0.085	0.057	0.057	0.124	0.128	0.075	0.104	0.149	0.137	0.126	0.138	0.151	0.145	0.112	0.085	0.077	0.054	0.008	0.008	0.008	0.008	0.007	0.006	0.005	0.007	0.01	0.008	0.008	0.008	0.009	0.008
	27	HemC	MSMEG_0953	0.0435414	-4.52147	0.27	0.2	0.19	0.171	0.162	0.198	0.146	0.101	0.079	0.061	0.054	0.045	0.043	0.06	0.058	0.05	0.044	0.055	0.048	0.034	0.049	0.051	0.05	0.067	0.06	0.06	0.083	0.075	0.055	0.056	0.15	0.119	0.098	0.081	0.074	0.061	0.047	0.038	0.042	0.043	0.042	0.036	0.027	0.037
	28	PurM	MSMEG_5798	0.043495	-4.52301	0.386	0.401	0.399	0.377	0.382	0.346	0.34	0.285	0.295	0.289	0.249	0.221	0.114	0.11	0.091	0.106	0.131	0.132	0.083	0.068	0.062	0.057	0.094	0.078	0.068	0.062	0.055	0.049	0.061	0.072	0.035	0.029	0.034	0.02	0.019	0.018	0.014	0.014	0.018	0.02	0.041	0.053	0.071	0.107
	29	NrdE	MSMEG_2299	0.0428836	-4.54343	0.134	0.142	0.162	0.148	0.152	0.113	0.083	0.064	0.05	0.056	0.062	0.067	0.062	0.055	0.051	0.051	0.046	0.057	0.065	0.08	0.083	0.081	0.065	0.06	0.059	0.064	0.064	0.058	0.069	0.073	0.013	0.014	0.012	0.016	0.018	0.019	0.014	0.017	0.013	0.014	0.018	0.033	0.041	0.037
	30	MSMEG_6369	MSMEG_6369	0.0399004	-4.64745	0.287	0.326	0.332	0.345	0.416	0.451	0.374	0.383	0.392	0.454	0.418	0.28	0.284	0.263	0.251	0.254	0.179	0.204	0.252	0.171	0.167	0.206	0.182	0.151	0.174	0.217	0.201	0.239	0.2	0.151	0.058	0.056	0.057	0.055	0.085	0.123	0.094	0.121	0.124	0.172	0.218	0.203	0.275	0.294
	31	Asd	MSMEG_6256	0.0378034	-4.72534	0.021	0.023	0.021	0.015	0.011	0.011	0.012	0.022	0.02	0.02	0.024	0.023	0.02	0.018	0.019	0.021	0.022	0.017	0.022	0.025	0.027	0.03	0.045	0.04	0.057	0.067	0.065	0.088	0.102	0.099	0.056	0.035	0.02	0.016	0.013	0.01	0.007	0.006	0.007	0.009	0.009	0.011	0.013	0.013
	32	Ffh	MSMEG_2430	0.0363416	-4.78223	0.138	0.117	0.128	0.121	0.152	0.134	0.113	0.111	0.115	0.116	0.102	0.11	0.111	0.1	0.095	0.115	0.131	0.151	0.161	0.141	0.14	0.132	0.116	0.114	0.107	0.105	0.073	0.076	0.066	0.065	0.197	0.154	0.163	0.185	0.164	0.155	0.165	0.171	0.172	0.196	0.226	0.216	0.207	0.235
	33	NadE	MSMEG_4617	0.0340665	-4.8755	0.157	0.136	0.143	0.152	0.126	0.08	0.057	0.059	0.06	0.032	0.028	0.025	0.025	0.029	0.04	0.026	0.04	0.041	0.053	0.072	0.084	0.099	0.084	0.093	0.104	0.104	0.096	0.098	0.085	0.06	0.303	0.274	0.231	0.231	0.255	0.199	0.183	0.167	0.156	0.153	0.161	0.124	0.103	0.111
	34	MSMEG_3117	MSMEG_3117	0.0311324	-5.00544	0.08	0.099	0.102	0.101	0.087	0.078	0.083	0.091	0.103	0.093	0.081	0.085	0.101	0.081	0.149	0.201	0.217	0.3	0.307	0.331	0.377	0.378	0.311	0.3	0.333	0.292	0.311	0.272	0.23	0.24	0.054	0.07	0.065	0.052	0.062	0.076	0.078	0.114	0.146	0.123	0.076	0.076	0.083	0.106
	35	AroC	MSMEG_3030	0.0285807	-5.12882	0.032	0.034	0.046	0.044	0.04	0.044	0.043	0.035	0.02	0.027	0.022	0.024	0.018	0.015	0.016	0.018	0.014	0.013	0.014	0.021	0.015	0.015	0.018	0.021	0.021	0.026	0.033	0.038	0.042	0.036	0.064	0.053	0.071	0.072	0.067	0.073	0.066	0.07	0.071	0.066	0.057	0.059	0.063	0.06
	36	Gap	MSMEG_3084	0.0275725	-5.18063	0.152	0.123	0.121	0.096	0.092	0.071	0.076	0.067	0.09	0.095	0.077	0.075	0.08	0.071	0.073	0.069	0.07	0.082	0.116	0.101	0.081	0.095	0.12	0.112	0.138	0.124	0.141	0.108	0.105	0.109	0.04	0.026	0.027	0.025	0.025	0.02	0.017	0.015	0.013	0.014	0.018	0.018	0.017	0.017
	37	SecA1	MSMEG_1881	0.0270667	-5.20734	0.052	0.104	0.12	0.111	0.16	0.174	0.198	0.141	0.207	0.205	0.211	0.194	0.229	0.282	0.225	0.219	0.195	0.143	0.138	0.096	0.093	0.074	0.044	0.041	0.05	0.045	0.028	0.051	0.042	0.037	0.305	0.285	0.25	0.224	0.201	0.196	0.194	0.182	0.231	0.19	0.194	0.228	0.248	0.266
	38	FolP	MSMEG_6103	0.0257216	-5.28087	0.364	0.429	0.537	0.622	0.638	0.498	0.492	0.464	0.486	0.505	0.482	0.336	0.227	0.228	0.197	0.2	0.166	0.141	0.155	0.089	0.135	0.126	0.139	0.169	0.216	0.179	0.163	0.223	0.218	0.278	0.041	0.044	0.031	0.027	0.029	0.024	0.027	0.034	0.03	0.043	0.038	0.043	0.052	0.062
	39	PyrG	MSMEG_3746	0.0256853	-5.28291	0.332	0.403	0.401	0.387	0.292	0.315	0.244	0.19	0.148	0.114	0.083	0.053	0.043	0.025	0.014	0.014	0.013	0.015	0.016	0.015	0.011	0.011	0.013	0.017	0.021	0.02	0.019	0.023	0.025	0.024	0.225	0.249	0.25	0.276	0.321	0.379	0.393	0.443	0.438	0.486	0.499	0.449	0.539	0.612
	40	MSMEG_3045	MSMEG_3045	0.0249137	-5.32692	0.224	0.253	0.256	0.188	0.165	0.167	0.151	0.115	0.113	0.086	0.092	0.124	0.109	0.106	0.088	0.092	0.097	0.098	0.114	0.108	0.083	0.075	0.089	0.08	0.085	0.081	0.068	0.081	0.106	0.154	0.042	0.048	0.041	0.043	0.055	0.064	0.064	0.073	0.073	0.089	0.087	0.101	0.109	0.113
	41	TatC	MSMEG_3886	0.0244101	-5.35638	0.498	0.495	0.409	0.371	0.324	0.32	0.283	0.31	0.302	0.353	0.319	0.406	0.421	0.377	0.343	0.317	0.355	0.335	0.39	0.32	0.293	0.275	0.261	0.174	0.14	0.102	0.077	0.058	0.049	0.046	0.634	0.669	0.697	0.59	0.611	0.64	0.619	0.651	0.693	0.676	0.683	0.696	0.663	0.703
	42	PurB	MSMEG_5847	0.0224606	-5.47646	0.153	0.123	0.115	0.116	0.103	0.075	0.077	0.063	0.058	0.079	0.054	0.075	0.088	0.081	0.058	0.077	0.074	0.084	0.076	0.075	0.1	0.084	0.09	0.109	0.122	0.151	0.185	0.245	0.237	0.226	0.087	0.08	0.067	0.061	0.058	0.052	0.053	0.057	0.058	0.08	0.069	0.106	0.066	0.058
	43	MSMEG_3750	MSMEG_3750	0.0222691	-5.48881	0.173	0.114	0.089	0.089	0.07	0.052	0.052	0.037	0.035	0.034	0.048	0.07	0.079	0.088	0.123	0.119	0.116	0.116	0.142	0.198	0.17	0.099	0.095	0.081	0.074	0.055	0.052	0.051	0.042	0.036	0.047	0.058	0.052	0.044	0.044	0.037	0.039	0.05	0.042	0.037	0.027	0.029	0.022	0.02
	44	SerA	MSMEG_2378	0.0219088	-5.51235	0.105	0.117	0.106	0.084	0.051	0.032	0.028	0.027	0.034	0.033	0.039	0.039	0.035	0.038	0.049	0.058	0.055	0.052	0.042	0.056	0.054	0.061	0.057	0.038	0.041	0.043	0.045	0.053	0.067	0.091	0.101	0.098	0.093	0.09	0.083	0.1	0.115	0.101	0.108	0.105	0.101	0.093	0.082	0.08
	45	MurC	MSMEG_4226	0.0213357	-5.55059	0.12	0.129	0.118	0.128	0.106	0.081	0.071	0.049	0.043	0.027	0.022	0.013	0.011	0.008	0.005	0.005	0.007	0.011	0.012	0.007	0.008	0.007	0.011	0.01	0.014	0.009	0.01	0.007	0.007	0.013	0.005	0.005	0.004	0.005	0.007	0.007	0.009	0.019	0.021	0.019	0.022	0.023	0.036	0.035
	46	CysS	MSMEG_6074	0.0212516	-5.55629	0.261	0.319	0.429	0.38	0.386	0.419	0.398	0.315	0.275	0.276	0.161	0.123	0.094	0.091	0.06	0.062	0.041	0.036	0.045	0.039	0.053	0.037	0.049	0.078	0.052	0.052	0.05	0.06	0.056	0.052	0.033	0.022	0.026	0.029	0.022	0.025	0.027	0.027	0.028	0.029	0.029	0.026	0.022	0.028
	47	Ppa	MSMEG_6114	0.0200671	-5.63903	0.177	0.126	0.165	0.15	0.133	0.111	0.13	0.129	0.147	0.104	0.141	0.161	0.154	0.115	0.163	0.13	0.216	0.172	0.161	0.141	0.164	0.19	0.202	0.159	0.121	0.131	0.157	0.17	0.171	0.162	0.184	0.187	0.216	0.172	0.22	0.224	0.229	0.22	0.218	0.208	0.204	0.195	0.194	0.194
	48	MSMEG_3072	MSMEG_3072	0.0181658	-5.78264	0.235	0.217	0.215	0.181	0.146	0.114	0.093	0.088	0.083	0.069	0.062	0.051	0.046	0.037	0.038	0.039	0.045	0.046	0.041	0.038	0.029	0.028	0.039	0.046	0.056	0.054	0.051	0.054	0.048	0.089	0.11	0.138	0.154	0.155	0.159	0.169	0.177	0.178	0.189	0.159	0.147	0.172	0.171	0.166
	49	HisS	MSMEG_2976	0.00932315	-6.74497	0.202	0.242	0.219	0.229	0.246	0.199	0.198	0.188	0.175	0.151	0.135	0.103	0.084	0.088	0.081	0.065	0.061	0.072	0.064	0.057	0.078	0.085	0.071	0.051	0.033	0.04	0.044	0.052	0.034	0.031	0.042	0.035	0.025	0.028	0.032	0.03	0.053	0.044	0.063	0.061	0.056	0.072	0.054	0.06
	50	TrpA	MSMEG_3221	0.00891447	-6.80964	0.17	0.156	0.183	0.183	0.177	0.131	0.119	0.118	0.114	0.119	0.152	0.145	0.136	0.124	0.116	0.116	0.057	0.051	0.059	0.049	0.049	0.063	0.061	0.063	0.07	0.082	0.157	0.24	0.166	0.143	0.043	0.039	0.055	0.05	0.048	0.056	0.062	0.073	0.093	0.091	0.121	0.148	0.125	0.168
	51	MSMEG_3209	MSMEG_3209	0.00860795	-6.86011	0.546	0.539	0.473	0.505	0.465	0.527	0.486	0.584	0.463	0.365	0.192	0.118	0.104	0.083	0.057	0.039	0.023	0.02	0.018	0.01	0.009	0.009	0.01	0.011	0.013	0.019	0.032	0.017	0.015	0.02	0.078	0.054	0.045	0.042	0.057	0.044	0.025	0.021	0.019	0.014	0.017	0.01	0.008	0.009
	52	InhA	MSMEG_3151	0.00817759	-6.93411	0.122	0.109	0.088	0.052	0.041	0.034	0.032	0.031	0.018	0.015	0.013	0.012	0.019	0.025	0.027	0.026	0.03	0.034	0.043	0.042	0.029	0.034	0.034	0.045	0.05	0.058	0.029	0.024	0.037	0.032	0.029	0.03	0.021	0.017	0.023	0.026	0.023	0.028	0.025	0.025	0.033	0.019	0.018	0.017
	53	AtpB	MSMEG_4942	0.00770547	-7.0199	0.339	0.366	0.442	0.522	0.566	0.519	0.443	0.326	0.316	0.277	0.195	0.176	0.101	0.085	0.083	0.113	0.097	0.074	0.079	0.069	0.103	0.139	0.156	0.134	0.137	0.126	0.089	0.177	0.117	0.15	0.038	0.031	0.035	0.027	0.017	0.02	0.014	0.016	0.013	0.018	0.021	0.013	0.018	0.023
	54	ProB	MSMEG_4621	0.0076177	-7.03643	0.202	0.225	0.256	0.246	0.29	0.243	0.153	0.089	0.097	0.105	0.07	0.047	0.037	0.025	0.017	0.013	0.015	0.019	0.025	0.027	0.027	0.037	0.039	0.056	0.069	0.107	0.116	0.092	0.078	0.075	0.046	0.062	0.052	0.059	0.083	0.078	0.086	0.094	0.092	0.126	0.114	0.097	0.144	0.112
	55	PrfB	MSMEG_2086	0.00755813	-7.04776	0.21	0.225	0.246	0.326	0.231	0.239	0.262	0.24	0.226	0.199	0.215	0.219	0.225	0.21	0.232	0.209	0.204	0.168	0.189	0.175	0.143	0.127	0.109	0.117	0.103	0.109	0.101	0.081	0.083	0.075	0.044	0.041	0.052	0.044	0.059	0.045	0.032	0.037	0.03	0.024	0.03	0.021	0.025	0.021
	56	RpiB	MSMEG_4684	0.00742746	-7.07292	0.163	0.143	0.125	0.111	0.118	0.127	0.102	0.13	0.146	0.146	0.13	0.123	0.128	0.142	0.113	0.109	0.116	0.119	0.118	0.125	0.12	0.124	0.132	0.162	0.145	0.152	0.168	0.13	0.146	0.176	0.198	0.209	0.199	0.195	0.18	0.149	0.13	0.157	0.121	0.139	0.128	0.139	0.15	0.147
	57	LpdA	MSMEG_0903	0.00741765	-7.07482	0.028	0.021	0.019	0.016	0.01	0.008	0.005	0.006	0.008	0.009	0.013	0.021	0.016	0.016	0.017	0.022	0.024	0.043	0.043	0.032	0.036	0.057	0.047	0.043	0.041	0.038	0.044	0.042	0.043	0.033	0.066	0.048	0.045	0.046	0.049	0.06	0.043	0.043	0.048	0.038	0.042	0.035	0.05	0.045
	58	Tuf	MSMEG_1401	0.00654833	-7.25466	0.393	0.468	0.521	0.406	0.262	0.187	0.245	0.143	0.152	0.134	0.11	0.075	0.067	0.058	0.067	0.06	0.044	0.046	0.05	0.042	0.037	0.047	0.06	0.082	0.073	0.091	0.126	0.122	0.137	0.127	0.043	0.043	0.041	0.025	0.038	0.029	0.037	0.03	0.023	0.023	0.022	0.015	0.015	0.024
	59	MSMEG_4943	MSMEG_4943	0.00601083	-7.37822	0.543	0.532	0.499	0.443	0.381	0.346	0.351	0.253	0.182	0.145	0.141	0.129	0.12	0.109	0.092	0.078	0.095	0.095	0.116	0.109	0.082	0.093	0.101	0.108	0.11	0.135	0.149	0.163	0.221	0.213	0.108	0.098	0.099	0.142	0.148	0.13	0.136	0.125	0.117	0.158	0.177	0.227	0.247	0.266
	60	TrxB	MSMEG_6933	0.00564647	-7.46844	0.228	0.238	0.217	0.171	0.134	0.089	0.068	0.048	0.036	0.023	0.011	0.01	0.011	0.014	0.018	0.033	0.026	0.034	0.038	0.056	0.059	0.079	0.08	0.052	0.059	0.073	0.068	0.057	0.056	0.05	0.009	0.018	0.028	0.027	0.035	0.046	0.05	0.063	0.045	0.04	0.055	0.059	0.071	0.09
	61	IlvC	MSMEG_2374	0.00509689	-7.61617	0.147	0.143	0.126	0.093	0.104	0.084	0.072	0.078	0.093	0.075	0.083	0.065	0.085	0.065	0.062	0.055	0.042	0.059	0.055	0.05	0.05	0.035	0.031	0.036	0.055	0.076	0.093	0.085	0.11	0.101	0.136	0.092	0.095	0.091	0.095	0.082	0.064	0.078	0.059	0.051	0.053	0.055	0.045	0.026
	62	ArgS	MSMEG_4959	0.00434346	-7.84694	0.128	0.128	0.113	0.1	0.097	0.064	0.045	0.058	0.06	0.056	0.065	0.061	0.05	0.068	0.073	0.063	0.088	0.093	0.118	0.132	0.138	0.162	0.203	0.196	0.225	0.251	0.235	0.238	0.251	0.251	0.069	0.052	0.049	0.032	0.021	0.019	0.017	0.015	0.01	0.012	0.012	0.007	0.006	0.007
	63	Era	MSMEG_4493	0.00430912	-7.85839	0.239	0.228	0.212	0.194	0.149	0.12	0.095	0.078	0.066	0.05	0.027	0.018	0.014	0.017	0.024	0.021	0.021	0.023	0.023	0.019	0.024	0.026	0.032	0.031	0.033	0.03	0.035	0.029	0.035	0.042	0.036	0.045	0.045	0.063	0.05	0.053	0.033	0.029	0.02	0.026	0.016	0.02	0.018	0.026
	64	SucD	MSMEG_5524	0.00409217	-7.93292	0.17	0.144	0.125	0.089	0.074	0.073	0.086	0.063	0.063	0.045	0.045	0.04	0.043	0.056	0.071	0.069	0.07	0.08	0.098	0.109	0.101	0.084	0.085	0.087	0.08	0.088	0.09	0.072	0.069	0.075	0.232	0.242	0.241	0.2	0.185	0.195	0.201	0.199	0.18	0.147	0.138	0.124	0.152	0.145
	65	GltX	MSMEG_2383	0.00379452	-8.04187	0.198	0.189	0.15	0.134	0.068	0.098	0.052	0.036	0.051	0.039	0.019	0.015	0.017	0.017	0.028	0.029	0.019	0.021	0.02	0.017	0.021	0.014	0.016	0.013	0.009	0.01	0.01	0.008	0.011	0.012	0.024	0.041	0.052	0.053	0.045	0.042	0.04	0.036	0.024	0.026	0.02	0.011	0.013	0.015
	66	MSMEG_3144	MSMEG_3144	0.00369154	-8.08156	0.28	0.289	0.215	0.229	0.169	0.161	0.116	0.117	0.12	0.121	0.089	0.084	0.086	0.086	0.076	0.09	0.09	0.091	0.091	0.096	0.112	0.111	0.118	0.141	0.133	0.137	0.148	0.148	0.156	0.138	0.056	0.057	0.066	0.069	0.073	0.104	0.12	0.164	0.165	0.179	0.199	0.256	0.324	0.503
	67	MraW	MSMEG_4235	0.00352757	-8.14711	0.275	0.266	0.282	0.297	0.215	0.19	0.142	0.123	0.145	0.089	0.055	0.053	0.05	0.039	0.051	0.04	0.04	0.04	0.046	0.058	0.076	0.127	0.168	0.184	0.185	0.183	0.148	0.149	0.142	0.133	0.252	0.251	0.26	0.29	0.254	0.194	0.173	0.144	0.128	0.161	0.201	0.167	0.128	0.099
	68	EttA	MSMEG_4700	0.00300074	-8.38047	0.048	0.054	0.058	0.035	0.028	0.025	0.023	0.02	0.026	0.028	0.029	0.035	0.042	0.048	0.074	0.057	0.058	0.063	0.031	0.021	0.018	0.018	0.022	0.021	0.016	0.015	0.011	0.015	0.016	0.014	0.088	0.076	0.077	0.083	0.091	0.124	0.119	0.126	0.131	0.122	0.109	0.126	0.147	0.162
	69	FolA	MSMEG_2671	0.0024137	-8.69454	0.097	0.108	0.132	0.122	0.095	0.095	0.087	0.096	0.097	0.123	0.115	0.1	0.093	0.082	0.104	0.136	0.136	0.119	0.08	0.069	0.104	0.087	0.093	0.101	0.115	0.11	0.097	0.098	0.11	0.121	0.121	0.137	0.133	0.138	0.153	0.187	0.198	0.178	0.18	0.181	0.188	0.192	0.219	0.202
	70	PurC	MSMEG_5841	0.00217305	-8.84606	0.29	0.31	0.298	0.252	0.235	0.208	0.211	0.148	0.155	0.093	0.061	0.062	0.045	0.065	0.043	0.045	0.045	0.035	0.048	0.059	0.04	0.052	0.059	0.074	0.07	0.048	0.041	0.032	0.03	0.029	0.251	0.226	0.205	0.163	0.117	0.095	0.082	0.095	0.083	0.057	0.05	0.05	0.049	0.048
	71	HemH	MSMEG_3152	0.0015127	-9.36866	0.059	0.057	0.065	0.047	0.033	0.028	0.024	0.024	0.028	0.035	0.049	0.055	0.043	0.047	0.069	0.064	0.057	0.059	0.054	0.061	0.036	0.047	0.045	0.043	0.038	0.04	0.044	0.062	0.075	0.074	0.197	0.252	0.274	0.275	0.266	0.327	0.342	0.361	0.397	0.404	0.383	0.39	0.384	0.386
Fig. 4d
	Gene Name	flDPnn profile
	RbpA	0.387	0.388	0.539	0.533	0.606	0.719	0.62	0.43	0.437	0.319	0.305	0.322	0.278	0.298	0.259	0.256	0.339	0.376	0.416	0.459	0.586	0.53	0.649	0.583	0.608	0.653	0.674	0.638	0.762	0.804	0.787	0.745	0.707	0.695	0.674	0.558	0.567	0.458	0.559	0.508	0.588	0.578	0.513	0.644	0.633	0.632	0.603	0.618
	Rho	0.242	0.267	0.265	0.264	0.26	0.294	0.263	0.267	0.303	0.276	0.283	0.268	0.27	0.331	0.362	0.278	0.293	0.291	0.324	0.3	0.315	0.305	0.308	0.313	0.321	0.357	0.348	0.291	0.279	0.294	0.255	0.247	0.216	0.202	0.23	0.19	0.183	0.181	0.17	0.172	0.172	0.141	0.172	0.141	0.113	0.142	0.15	0.169
	Ffh	0.138	0.117	0.128	0.121	0.152	0.134	0.113	0.111	0.115	0.116	0.102	0.11	0.111	0.1	0.095	0.115	0.131	0.151	0.161	0.141	0.14	0.132	0.116	0.114	0.107	0.105	0.073	0.076	0.066	0.065	0.053	0.05	0.054	0.066	0.052	0.045	0.042	0.033	0.041	0.037	0.034	0.04	0.048	0.036	0.04	0.043	0.045	0.043
	MSMEG_3042	0.235	0.217	0.215	0.181	0.146	0.114	0.093	0.088	0.083	0.069	0.062	0.051	0.046	0.037	0.038	0.039	0.045	0.046	0.041	0.038	0.029	0.028	0.039	0.046	0.056	0.054	0.051	0.054	0.048	0.089	0.109	0.115	0.099	0.078	0.081	0.092	0.093	0.111	0.084	0.082	0.077	0.082	0.085	0.097	0.066	0.058	0.061	0.051
	FolA	0.097	0.108	0.132	0.122	0.095	0.095	0.087	0.096	0.097	0.123	0.115	0.1	0.093	0.082	0.104	0.136	0.136	0.119	0.08	0.069	0.104	0.087	0.093	0.101	0.115	0.11	0.097	0.098	0.11	0.121	0.122	0.133	0.123	0.129	0.127	0.15	0.124	0.098	0.084	0.074	0.074	0.076	0.085	0.073	0.078	0.077	0.083	0.1
	Residue #	0	1	2	3	4	5	6	7	8	9	10	11	12	13	14	15	16	17	18	19	20	21	22	23	24	25	26	27	28	29	30	31	32	33	34	35	36	37	38	39	40	41	42	43	44	45	46	47
Fig. 4e	Data used to render the scatter plot and the correlation line plot is highlighted in light purple
	Msmeg_locus	H37Rv_locus	Gene name	Predicted log2(Degradation constant)	M.smegmatis$ Vulnerability Index	Group	Group description
	MSMEG_0250	Rv0206c	MmpL3	-4.07286	-7.702	1	1	Validated by chromosomal tagging
	MSMEG_1367	Rv0667	RpoB	-5.4381	-5.271	1	2	Vulnerable targets that are predicted substrates of TPD
	MSMEG_1523	Rv3458c	RpsD	-2.71836	-7.971	1	3	Other Vulnerable genes
	MSMEG_4938	Rv1308	AtpA	-3.8384	-8.674	1
	MSMEG_3746	Rv1699	PyrG	-4.63105	-4.961	1
	MSMEG_1345	Rv0639	NusG	-1.42704	-10.458	1
	MSMEG_2430	Rv2916c	Ffh	-4.48957	-6.198	1
	MSMEG_6917	Rv0041	LeuS	-2.50264	-7.283	1
	MSMEG_6927	Rv3908	MutT4	-0.488983	-13.395	1
	MSMEG_1881	Rv3240c	SecA	-3.96536	-9.403	1
	MSMEG_3858	Rv2050	Rv2050	-0.264613	-4.199	1
	MSMEG_1472	Rv0721	RpsE	-2.42364	-10.934	2
	MSMEG_1525	Rv3456c	RplQ	-2.18554	-10.238	2
	MSMEG_4219	Rv2147c	Rv2147c	-2.80275	-10.537	2
	MSMEG_4626	Rv2444c	Rne	1.15413	-2.527	2
	MSMEG_6365	Rv3780	Rv3780	0.164526	-6.082	2
	MSMEG_4283	Rv2215	SucB	-0.890148	-4.993	2
	MSMEG_4217	Rv2145c	Wag31	0.115084	-8.176	2
	MSMEG_1344	Rv0638	SecE1	-0.399011	-15.343	2
	MSMEG_0311	Rv0225	Rv0225	-4.49301	-0.06	3
	MSMEG_0317	Rv0227c	Rv0227c	-4.57837	-9.654	3
	MSMEG_0359	Rv0236c	AftD	-6.81262	-0.614	3
	MSMEG_0384	Rv0334	RfbA	-6.85623	-9.876	3
	MSMEG_0736	Rv0383c	Rv0383c	-6.92674	-3.559	3
	MSMEG_0759	Rv0357c	PurA	-5.83291	-6.064	3
	MSMEG_0952	Rv0509	HemA	-5.20326	-9.101	3
	MSMEG_1368	Rv0668	RpoC	-6.33336	-6.049	3
	MSMEG_1399	Rv0683	RpsG	-5.60973	-9.883	3
	MSMEG_1401	Rv0685	Tuf	-5.70399	-9.949	3
	MSMEG_1437	Rv0702	RplD	-3.76105	-8.806	3
	MSMEG_1439	Rv0704	RplB	-3.39762	-9.503	3
	MSMEG_1441	Rv0706	RplV	-1.85454	-9.166	3
	MSMEG_1442	Rv0707	RpsC	-5.0297	-9.818	3
	MSMEG_1443	Rv0708	RplP	-3.50635	-9.273	3
	MSMEG_1467	Rv0716	RplE	-2.67055	-7.379	3
	MSMEG_1469	Rv0718	RpsH	-5.49552	-7.964	3
	MSMEG_1470	Rv0719	RplF	-5.2449	-9.823	3
	MSMEG_1483	Rv0732	SecY	-6.48754	-11.269	3
	MSMEG_1484	Rv0733	Adk	-5.24952	-7.333	3
	MSMEG_1512	Rv3464	RfbB	-6.09205	-7.161	3
	MSMEG_1521	Rv3460c	RpsM	-2.86189	-8.007	3
	MSMEG_1524	Rv3457c	RpoA	-5.81749	-9.624	3
	MSMEG_1568	Rv3436c	GlmS	-5.90454	-9.156	3
	MSMEG_1602	Rv3411c	GuaB	-6.04538	-8.595	3
	MSMEG_1610	Rv3396c	GuaA	-5.16447	-5.657	3
	MSMEG_1647	Rv3356c	FolD	-5.15823	-6.385	3
	MSMEG_1657	Rv3336c	TrpS	-5.3185	-7.622	3
	MSMEG_1807	Rv3285	AccA3	-3.9652	-8.003	3
	MSMEG_1813	Rv3280	AccD5	-2.63532	-8.439	3
	MSMEG_1819	Rv3276c	PurK	-6.16706	-9.517	3
	MSMEG_1826	Rv3265c	WbbL1	-6.3571	-7.024	3
	MSMEG_2416	Rv2927c	Rv2927c	-4.57781	-6.304	3
	MSMEG_2441	Rv2903c	LepB	-4.53118	-2.864	3
	MSMEG_2519	Rv2890c	RpsB	-4.84152	-7.502	3
	MSMEG_2540	Rv2883c	PyrH	-4.50708	-3.243	3
	MSMEG_2543	Rv2881c	CdsA	-2.68072	-5.415	3
	MSMEG_2578	Rv2870c	Dxr	-3.81231	-3.816	3
	MSMEG_2580	Rv2868c	IspG	-5.01368	-5.392	3
	MSMEG_2625	Rv2841c	NusA	-6.56372	-4.256	3
	MSMEG_2628	Rv2839c	InfB	-5.29137	-8.475	3
	MSMEG_2648	Rv2794c	PptT	-4.56104	-5.255	3
	MSMEG_2653	Rv2786c	RibF	-6.27997	-5.449	3
	MSMEG_2656	Rv2783c	GpsI	-5.09273	-3.117	3
	MSMEG_2670	Rv2764c	ThyA	-4.78843	-3.576	3
	MSMEG_2671	Rv2763c	FolA	-8.31643	-4.146	3
	MSMEG_2683	Rv2754c	ThyX	-5.25479	-7.627	3
	MSMEG_2684	Rv2753c	DapA	-4.50709	-3.665	3
	MSMEG_2690	Rv2748c	FtsK	-4.36637	-2.524	3
	MSMEG_2692	Rv2746c	PgsA	-5.97767	-2.248	3
	MSMEG_2758	Rv2703	SigA	-2.01357	-6.493	3
	MSMEG_2776	Rv2682c	Dxs	-6.01186	-6.335	3
	MSMEG_2780	Rv2678c	HemE	-4.15265	-6.83	3
	MSMEG_2782	Rv2676c	Rv2676c	-5.36804	-2.438	3
	MSMEG_2785	Rv2673	AftC	-5.47486	-3.572	3
	MSMEG_2931	Rv2614c	ThrS	-4.07434	-9.018	3
	MSMEG_2933	Rv2612c	PgsA1	-4.8321	-4.304	3
	MSMEG_2934	Rv2611c	Rv2611c	-4.99231	-1.159	3
	MSMEG_2935	Rv2610c	PimA	-6.90464	-4.266	3
	MSMEG_2961	Rv2587c	SecD	-5.49864	-4.765	3
	MSMEG_2962	Rv2586c	SecF	-4.23304	-3.307	3
	MSMEG_2976	Rv2580c	HisS	-5.5852	-6.835	3
	MSMEG_3003	Rv2572c	AspS	-4.64359	-10.217	3
	MSMEG_3025	Rv2555c	AlaS	-5.53252	-10.372	3
	MSMEG_3028	Rv2552c	AroE	-3.83988	-4.021	3
	MSMEG_3030	Rv2540c	AroC	-5.37874	-9.054	3
	MSMEG_3031	Rv2539c	AroK	-4.51817	-7.186	3
	MSMEG_3033	Rv2538c	AroB	-6.14706	-4.93	3
	MSMEG_3035	Rv2534c	Efp	-6.74741	-4.738	3
	MSMEG_3046	Rv1383	CarA	-5.82804	-8.462	3
	MSMEG_3051	Rv1389	Gmk	-3.8048	-9.602	3
	MSMEG_3054	Rv1391	CoaBC	-5.31922	-2.272	3
	MSMEG_3055	Rv1392	MetK	-5.80831	-6.234	3
	MSMEG_3061	Rv1402	PriA	-4.82268	-1.697	3
	MSMEG_3066	Rv1408	Rpe	-6.01447	-3.961	3
	MSMEG_3072	Rv1415	RibA2	-6.15301	-6.954	3
	MSMEG_3081	Rv1423	WhiA	-5.55122	-2.189	3
	MSMEG_3084	Rv1436	Gap	-5.67964	-3.857	3
	MSMEG_3105	Rv1451	CyoE	-2.42817	-3.576	3
	MSMEG_3120	Rv1459c	Rv1459c	-4.67872	-1.216	3
	MSMEG_3122	Rv1461	SufB	-3.19271	-4.942	3
	MSMEG_3123	Rv1462	SufD	-3.29834	-4.362	3
	MSMEG_3124	Rv1463	SufC	-6.61706	-7.682	3
	MSMEG_3125	Rv1464	Csd	-5.05426	-4.226	3
	MSMEG_3143	Rv1475c	AcnA	-3.32047	-3.623	3
	MSMEG_3150	Rv1483	FabG	-3.99736	-9.715	3
	MSMEG_3151	Rv1484	InhA	-6.43893	-9.951	3
	MSMEG_3152	Rv1485	HemH	-7.14634	-1.238	3
	MSMEG_3621	Rv1854c	Ndh	-5.22212	-9.171	3
	MSMEG_3169	Rv1536	IleS	-4.82414	-4.902	3
	MSMEG_3178	Rv1547	DnaE1	-3.48617	-5.781	3
	MSMEG_3207	Rv1601	HisB	-5.06292	-7.708	3
	MSMEG_3208	Rv1602	HisH	-5.18716	-6.347	3
	MSMEG_3646	Rv1828	Rv1828	-5.06892	-3.412	3
	MSMEG_3652	Rv1822	PgsA2	-3.64354	-4.341	3
	MSMEG_3769	Rv1659	ArgH	-4.46312	-4.535	3
	MSMEG_3777	Rv1650	PheT	-4.83673	-8.555	3
	MSMEG_3793	Rv1641	InfC	-3.56186	-9.233	3
	MSMEG_4226	Rv2152c	MurC	-5.34615	-8.682	3
	MSMEG_4230	Rv2156c	MraY	-5.89905	-11.005	3
	MSMEG_4236	Rv2166c	MraZ	-6.42405	-14.578	3
	MSMEG_4260	Rv2193	CtaE	-4.95043	-4.185	3
	MSMEG_4261	Rv2194	QcrC	-2.52479	-3.53	3
	MSMEG_4286	Rv2218	LipA	-4.467	-3.63	3
	MSMEG_4482	Rv2343c	DnaG	-5.5973	-6.114	3
	MSMEG_4490	Rv2361c	UppS	-4.92578	-2.866	3
	MSMEG_4493	Rv2364c	Era	-5.48103	-1.231	3
	MSMEG_4231	Rv2157c	MurF	-6.50376	-9.242	3
	MSMEG_4623	Rv2440c	Obg	-6.48137	-6.908	3
	MSMEG_4630	Rv2448c	ValS	-4.84844	-7.08	3
	MSMEG_4671	Rv2457c	ClpX	-4.61048	-6.349	3
	MSMEG_4672	Rv2460c	ClpP	-5.5612	-5.475	3
	MSMEG_4673	Rv2461c	ClpP	-4.71764	-3.501	3
	MSMEG_4684	Rv2465c	RpiB	-6.6797	-6.088	3
	MSMEG_4700	Rv2477c	Rv2477c	-7.38098	-1.934	3
	MSMEG_4903	Rv1338	MurI	-6.39701	-5.826	3
	MSMEG_4936	Rv1310	AtpD	-3.96618	-7.515	3
	MSMEG_4937	Rv1309	AtpG	-3.27066	-7.456	3
	MSMEG_4947	Rv1302	Rfe	-4.2975	-7.314	3
	MSMEG_4954	Rv1297	Rho	-2.0143	-2.457	3
	MSMEG_4955	Rv1296	ThrB	-6.07624	-10.022	3
	MSMEG_4956	Rv1295	ThrC	-4.70461	-10.864	3
	MSMEG_4957	Rv1294	ThrA	-6.73479	-11.355	3
	MSMEG_4959	Rv1292	ArgS	-5.20566	-11.602	3
	MSMEG_5103	Rv1202	DapE	-6.20049	-5.918	3
	MSMEG_5104	Rv1201c	DapD	-6.07965	-3.858	3
	MSMEG_5224	Rv1110	IspH	-4.9464	-4.623	3
	MSMEG_5248	Rv1094	DesA2	-4.59778	-4.137	3
	MSMEG_5252	Rv1092c	CoaA	-3.10216	-1.206	3
	MSMEG_5414	Rv1025	Rv1025	-3.32298	-3.932	3
	MSMEG_5415	Rv1023	Eno	-5.92656	-6.319	3
	MSMEG_5426	Rv1018c	GlmU	-4.50462	-0.011	3
	MSMEG_5427	Rv1017c	PrsA	-5.517	-7.644	3
	MSMEG_5436	Rv1011	IspE	-4.65679	-5.676	3
	MSMEG_5441	Rv1007c	MetG	-7.86527	-9.358	3
	MSMEG_5471	Rv0993	GalU	-5.36221	-1.126	3
	MSMEG_5515	Rv0957	PurH	-6.04765	-5.454	3
	MSMEG_5517	Rv0955	Rv0955	-4.43461	-5.026	3
	MSMEG_5662	Rv0903c	PrrA	-4.83391	-8.397	3
	MSMEG_5684	Rv0884c	SerC	-5.57784	-5.899	3
	MSMEG_5773	Rv0824c	DesA1	-5.43379	-5.229	3
	MSMEG_5798	Rv0809	PurM	-5.14811	-6.326	3
	MSMEG_5800	Rv0808	PurF	-4.62013	-5.135	3
	MSMEG_5824	Rv0803	PurL	-3.79612	-7.086	3
	MSMEG_5841	Rv0780	PurC	-7.07691	-7.74	3
	MSMEG_6073	Rv3579c	Rv3579c	-2.04459	-4.5	3
	MSMEG_6077	Rv3583c	Rv3583c	-5.27705	-3.535	3
	MSMEG_6091	Rv3596c	ClpC1	-4.51677	-4.123	3
	MSMEG_6094	Rv3598c	LysS	-3.38444	-6.095	3
	MSMEG_6103	Rv3608c	FolP	-4.32255	-4.432	3
	MSMEG_6104	Rv3609c	FolE	-2.61394	-5.023	3
	MSMEG_6114	Rv3628	Ppa	-7.131	-6.768	3
	MSMEG_6154	Rv3645	Rv3645	-4.76948	-4.774	3
	MSMEG_6157	Rv3646c	TopA	-1.53922	-1.234	3
	MSMEG_6182	Rv3669	Rv3669	-4.87753	-7.081	3
	MSMEG_6256	Rv3708c	Asd	-4.86143	-2.726	3
	MSMEG_6257	Rv3709c	Ask	-5.39975	-5.686	3
	MSMEG_6276	Rv3712	Rv3712	-4.85655	-6.54	3
	MSMEG_6277	Rv3713	CobQ2	-5.22652	-0.731	3
	MSMEG_6285	Rv3721c	DnaZX	-2.51817	-5.013	3
	MSMEG_6286	Rv3722c	Rv3722c	-3.56775	-4.854	3
	MSMEG_6366	Rv3781	RfbE	-4.72638	-7.014	3
	MSMEG_6367	Rv3782	GlfT1	-5.27182	-4.992	3
	MSMEG_6369	Rv3783	RfbD	-4.28897	-7.144	3
	MSMEG_6382	Rv3790	DprE1	-3.21589	-6.374	3
	MSMEG_6385	Rv3791	DprE2	-5.29988	-0.615	3
	MSMEG_6386	Rv3792	AftA	-5.27888	-5.295	3
	MSMEG_6387	Rv3793	EmbC	-5.4926	-1.259	3
	MSMEG_6388	Rv3794	EmbA	-5.98016	-4.334	3
	MSMEG_6391	Rv3799c	AccD4	-3.98378	-7.576	3
	MSMEG_6393	Rv3801c	FadD32	-6.16227	-8.975	3
	MSMEG_6400	Rv3805c	AftB	-5.747	-1.837	3
	MSMEG_1346	Rv0640	RplK	-3.55124	-9.555	3
	MSMEG_3776	Rv1652	ArgC	-6.29946	-5.157	3
	MSMEG_4180	Rv2121c	HisG	-5.29981	-9.583	3
	MSMEG_3738	Rv1713	EngA	-3.39444	-6.678	3
	MSMEG_3647	Rv1827	GarA	-5.2009	-2.936	3
	MSMEG_3739	Rv1712	Cmk	-4.1791	-6.32	3
	MSMEG_3770	Rv1658	ArgG	-5.76107	-5.759	3
	MSMEG_3778	Rv1649	PheS	-2.69914	-8.69	3
	MSMEG_3750	Rv1695	PpnK	-5.39345	-0.981	3
	MSMEG_3772	Rv1656	ArgF	-4.66798	-4.511	3
	MSMEG_3758	Rv1689	TyrS	-4.82844	-8.028	3
	MSMEG_3833	Rv1630	RpsA	-3.74835	-8.211	3
	MSMEG_1347	Rv0641	RplA	-4.18215	-6.164	3
	MSMEG_0880	Rv0440	GroL1	-5.54906	-5.426	3
	MSMEG_0971	Rv0526	Rv0526	-5.31885	-2.799	3
	MSMEG_1109	Rv0555	MenD	-6.67468	-5.487	3
	MSMEG_0972	Rv0527	CcdA	-6.78216	-2.235	3
	MSMEG_0903	Rv0462	LpdA	-7.39825	-2.517	3
	MSMEG_0973	Rv0528	Rv0528	-4.57539	-2.784	3
	MSMEG_1115	Rv0558	MenH	-4.60586	-4.113	3
	MSMEG_0928	Rv0482	MurB	-4.92274	-9.098	3
	MSMEG_0953	Rv0510	HemC	-4.64749	-7.496	3
	MSMEG_0974	Rv0529	CcsB	-5.77704	-3.681	3
	MSMEG_0954	Rv0511	HemD	-3.55392	-4.757	3
	MSMEG_1364	Rv0651	RplJ	-3.74531	-10.602	3
	MSMEG_0943	Rv0500	ProC	-5.64132	-6.576	3
	MSMEG_0956	Rv0512	HemB	-3.64343	-3.506	3
	MSMEG_1133	Rv0562	GrcC1	-5.36961	-6.61	3
	MSMEG_1365	Rv0652	RplL	-2.03909	-7.746	3
	MSMEG_0969	Rv0524	HemL	-3.05899	-4.477	3
	MSMEG_4262	Rv2195	QcrA	-3.78888	-3.844	3
	MSMEG_4327	Rv2245	KasA	-7.09581	-2.439	3
	MSMEG_4232	Rv2158c	MurE	-5.78663	-6.882	3
	MSMEG_4263	Rv2196	QcrB	-6.65056	-3.476	3
	MSMEG_4290	Rv2220	GlnA	-7.49112	-2.417	3
	MSMEG_4198	Rv2139	PyrD	-6.79254	-5.499	3
	MSMEG_4233	Rv2163c	PbpB	-1.44781	-0.704	3
	MSMEG_4253	Rv2188c	PimB	-6.07102	-2.374	3
	MSMEG_4227	Rv2153c	MurG	-4.30707	-10.938	3
	MSMEG_4268	Rv2200c	CtaC	-5.26002	-3.89	3
	MSMEG_2086	Rv3105c	PrfB	-5.85099	-5.623	3
	MSMEG_4485	Rv2357c	GlyS	-4.92506	-8.552	3
	MSMEG_4228	Rv2154c	FtsW	-3.31299	-6.873	3
	MSMEG_4248	Rv2182c	Rv2182c	-5.72066	-2.855	3
	MSMEG_4258	Rv2192c	TrpD	-3.96816	-8.753	3
	MSMEG_1831	Rv3260c	WhiB2	-2.44478	-5.402	3
	MSMEG_2367	Rv3009c	GatB	-4.88727	-5.234	3
	MSMEG_2424	Rv2921c	FtsY	-3.65188	-7.139	3
	MSMEG_5240	Rv1098c	Fum	-4.05492	-0.883	3
	MSMEG_4269	Rv2201	AsnB	-4.45335	-0.781	3
	MSMEG_1834	Rv3257c	PmmA	-6.47471	-7.672	3
	MSMEG_2374	Rv3001c	IlvC	-6.73527	-5.685	3
	MSMEG_2411	Rv2968c	Rv2968c	-4.78201	-0.017	3
	MSMEG_1836	Rv3255c	ManA	-3.76208	-2.418	3
	MSMEG_1890	Rv3227	AroA	-4.41518	-7.559	3
	MSMEG_2378	Rv2996c	SerA	-5.80995	-8.552	3
	MSMEG_2395	Rv2981c	DdlA	-4.89581	-5.236	3
	MSMEG_2365	Rv3011c	GatA	-4.63673	-8.344	3
	MSMEG_2382	Rv2993c	Rv2993c	-5.00654	-9.379	3
	MSMEG_2418	Rv2925c	Rnc	-5.80518	-4.161	3
	MSMEG_4229	Rv2155c	MurD	-5.73875	-8.272	3
	MSMEG_0001	Rv0002	DnaN	-4.09601	-3.998	3
	MSMEG_0005	Rv0005	GyrB	-5.44733	-2.599	3
	MSMEG_0006	Rv0006	GyrA	-5.12963	-2.17	3
	MSMEG_0028	Rv0014c	PknB	-3.91382	-0.174	3
	MSMEG_0030	Rv0015c	PknA	-3.56319	-4.247	3
	MSMEG_0033	Rv0018c	PstP	-4.05438	-0.69	3
	MSMEG_0826	Rv0423c	ThiC	-6.50973	-0.621	3
	MSMEG_0988	Rv0534c	MenA	-5.14448	-5.003	3
	MSMEG_1075	Rv0548c	MenB	-5.4227	-3.967	3
	MSMEG_2083	Rv3137	Rv3137	-5.21808	-7.944	3
	MSMEG_2090	Rv3101c	FtsX	-6.65569	-2.124	3
	MSMEG_2437	Rv2907c	RimM	-5.06461	-1.83	3
	MSMEG_2438	Rv2906c	TrmD	-7.28815	-3.27	3
	MSMEG_2388	Rv2987c	LeuD	-6.89773	-3.68	3
	MSMEG_3027	Rv2553c	Rv2553c	-2.95649	-3.998	3
	MSMEG_3043	Rv1380	PyrB	-4.79965	-8.351	3
	MSMEG_3044	Rv1381	PyrC	-5.70577	-8.043	3
	MSMEG_3048	Rv1385	PyrF	-5.98969	-6.246	3
	MSMEG_3085	Rv1437	Pgk	-5.37121	-3.788	3
	MSMEG_3103	Rv1449c	Tkt	-5.88452	-3.009	3
	MSMEG_3205	Rv1599	HisD	-4.30079	-7.346	3
	MSMEG_3206	Rv1600	HisC	-4.8908	-6.462	3
	MSMEG_3209	Rv1603	HisA	-5.36405	-5.184	3
	MSMEG_3211	Rv1605	HisF	-5.33099	-5.678	3
	MSMEG_3217	Rv1609	TrpE	-1.2801	-8.159	3
	MSMEG_3219	Rv1611	TrpC	-5.93446	-9.299	3
	MSMEG_3220	Rv1612	TrpB	-4.50513	-7.598	3
	MSMEG_3221	Rv1613	TrpA	-5.77199	-7.779	3
	MSMEG_3741	Rv1710	ScpB	-2.90503	-4.08	3
	MSMEG_3773	Rv1655	ArgD	-5.34142	-2.783	3
	MSMEG_3886	Rv2093c	TatC	-4.77883	-4.113	3
	MSMEG_4222	Rv2150c	FtsZ	-5.62706	-9.785	3
	MSMEG_4235	Rv2165c	MraW	-5.91462	-5.124	3
	MSMEG_4276	Rv2210c	IlvE	-6.0017	-3.373	3
	MSMEG_4437	Rv3043c	CtaD	-4.7689	-0.176	3
	MSMEG_4621	Rv2439c	ProB	-5.87758	-6.685	3
	MSMEG_4932	Rv1315	MurA	-5.89734	-6.205	3
	MSMEG_4935	Rv1311	AtpC	-5.39281	-7.188	3
	MSMEG_4942	Rv1304	AtpB	-7.59731	-8.559	3
	MSMEG_4958	Rv1293	LysA	-3.50673	-9.889	3
	MSMEG_5070	Rv1223	HtrA	-2.44635	-2.597	3
	MSMEG_5431	Rv1015c	RplY	-1.77579	-3.588	3
	MSMEG_5524	Rv0952	SucD	-5.75251	-3.135	3
	MSMEG_5525	Rv0951	SucC	-5.43454	-2.887	3
	MSMEG_5831	Rv0788	PurQ	-5.66217	-5.278	3
	MSMEG_5847	Rv0777	PurB	-6.59925	-8.254	3
	MSMEG_5852	Rv0772	PurD	-6.0176	-5.765	3
	MSMEG_6105	Rv3610c	FtsH	-6.97727	-2.766	3
	MSMEG_6074	Rv3580c	CysS	-4.48512	-9.043	3
	MSMEG_6330	Rv3754	TyrA	-5.5995	-8.054	3
	MSMEG_6418	Rv3838c	PheA	-5.48238	-5.389	3
	MSMEG_6458	Rv3858c	GltD	-3.80129	-0.576	3
	MSMEG_6401	Rv3806c	UbiA	-4.52875	-7.328	3
	MSMEG_6403	Rv3808c	GlfT2	-4.30961	-4.973	3
	MSMEG_6404	Rv3809c	Glf	-6.03395	-5.387	3
	MSMEG_6413	Rv3834c	SerS	-4.57711	-8.765	3
	MSMEG_6926	Rv3907c	PcnA	-5.39723	-6.444	3
	MSMEG_6892	Rv0058	DnaB	-6.08583	-1.694	3
	MSMEG_6896	Rv0054	Ssb	-4.78709	-6.151	3
	MSMEG_6904	Rv0046c	Ino1	-5.60475	-3.34	3
	MSMEG_6928	Rv3909	Rv3909	-6.75981	-10.755	3
	MSMEG_6929	Rv3910	Rv3910	-2.1313	-7.991	3
	MSMEG_6933	Rv3913	TrxB	-6.18573	-4.919	3
	MSMEG_6935	Rv3915	Rv3915	-4.24823	-3.62	3
	MSMEG_6942	Rv3921c	Rv3921c	-4.62145	-6.589	3
	MSMEG_6947	Rv0001	DnaA	-4.66239	-7.616	3
	MSMEG_0129	Rv0164	TB18.5	-4.98871	-4.754	3
	MSMEG_5223	Rv1111c	Rv1111c	-3.08579	-5.758	3
	MSMEG_4943	Rv1303	Rv1303	-6.4186	-12.343	3
	MSMEG_4940	Rv1306	AtpF	-3.00474	-8.527	3
	MSMEG_4918	Rv1326c	GlgB	-4.09926	-2.653	3
	MSMEG_3042	Rv1379	PyrR	-4.69121	-8.09	3
	MSMEG_3045	Rv1382	Rv1382	-6.41325	-10.452	3
	MSMEG_3060	Rv1401	Rv1401	-4.66341	-3.492	3
	MSMEG_3117	Rv1456c	Rv1456c	-5.70124	-3.125	3
	MSMEG_3144	Rv1476	Rv1476	-7.32325	-1.79	3
	MSMEG_3210	Rv1604	ImpA	-5.21979	-6.109	3
	MSMEG_4234	Rv2164c	Rv2164c	-1.03817	-3.022	3
	MSMEG_2383	Rv2992c	GltX	-6.02937	-7.955	3
	MSMEG_1925	Rv3215	EntC	-6.51305	-5.432	3
	MSMEG_1817	Rv3277	Rv3277	-6.948	-0.35	3
	MSMEG_6389	Rv3795	EmbB	-4.53082	-3.496	3
	MSMEG_4916	Rv1327c	GlgE	-4.99619	-1.802	3
	MSMEG_4702	Rv0102	Rv0102	-6.17849	-2.302	3
	MSMEG_0315	Rv0226c	Rv0226c	-7.84458	-0.092	3
	MSMEG_5516	Rv0956	PurN	-6.306	-5.366	3
	MSMEG_4939	Rv1307	AtpFH	-6.90784	-9.29	3
	MSMEG_6554	Rv1348	IrtA	-4.08966	-1.258	3
	MSMEG_3047	Rv1384	CarB	-7.46084	-8.508	3
	MSMEG_3145	Rv1477	RipA	-5.35187	-2.563	3
	MSMEG_4617	Rv2438c	NadE	-6.1644	-3.93	3
	MSMEG_2621	Rv2845c	ProS	-5.29222	-7.243	3
	MSMEG_2410	Rv2969c	Rv2969c	-3.0138	-7.565	3
	MSMEG_2372	Rv3003c	IlvB	-4.4115	-2.261	3
	MSMEG_1435	Rv0700	RpsJ	-4.35204	-6.559	3
	MSMEG_2299	Rv3051c	NrdE	-5.5268	0	3
[truncated: 616 more columns]

## Sheet: Figure 5
Figure 5b		log2(OD600)
	Substrate	NusG	NusG	RbpA	RbpA	Ffh	Ffh	MmpL3	MmpL3	AtpA	AtpA	RpoB	RpoB	RpsD	RpsD	MutT4	MutT4	SecA1	SecA1	PyrG	PyrG	LeuS	LeuS	No target	No target
	Rapa	+	-	+	-	+	-	+	-	+	-	+	-	+	-	+	-	+	-	+	-	+	-	+	-
	Time (minutes)
	0	-2.73476	-2.7258	-2.90115	-2.96652	-2.88977	-2.93594	-2.87504	-2.84135	-2.78111	-2.71057	-2.81965	-2.80995	-2.72056	-2.71444	-2.7595	-2.73716	-2.85872	-2.88369	-2.8169	-2.7239	-2.62131	-2.56837	-2.73903	-2.76562
	15	-2.73272	-2.71958	-2.90215	-2.96525	-2.88977	-2.93333	-2.87456	-2.84146	-2.77587	-2.70338	-2.81779	-2.80745	-2.71912	-2.71159	-2.75536	-2.72955	-2.85844	-2.88332	-2.815	-2.72187	-2.60923	-2.54778	-2.72167	-2.74952
	30	-2.72955	-2.71511	-2.9018	-2.96398	-2.88922	-2.93028	-2.87313	-2.84127	-2.76902	-2.69513	-2.81536	-2.80366	-2.71682	-2.70744	-2.74973	-2.72414	-2.85631	-2.88185	-2.81274	-2.71935	-2.59356	-2.53332	-2.70476	-2.73218
	45	-2.72617	-2.70791	-2.90112	-2.96202	-2.88693	-2.92787	-2.87124	-2.84107	-2.7604	-2.68585	-2.81254	-2.79885	-2.71438	-2.70481	-2.74309	-2.71873	-2.85382	-2.87977	-2.80895	-2.71665	-2.57808	-2.51727	-2.68694	-2.71294
	60	-2.7224	-2.70129	-2.90162	-2.96095	-2.8862	-2.92572	-2.86981	-2.8404	-2.75177	-2.67706	-2.81053	-2.79475	-2.71109	-2.70179	-2.73639	-2.71337	-2.85222	-2.87785	-2.80558	-2.71409	-2.56194	-2.501	-2.6702	-2.69473
	75	-2.719	-2.69421	-2.90081	-2.95973	-2.88384	-2.92354	-2.86816	-2.83881	-2.74334	-2.66846	-2.8082	-2.79068	-2.70795	-2.69751	-2.72981	-2.70789	-2.8492	-2.8753	-2.80158	-2.71106	-2.54674	-2.48461	-2.65208	-2.67542
	90	-2.71493	-2.6865	-2.90075	-2.95828	-2.88156	-2.92073	-2.86624	-2.8373	-2.73489	-2.65839	-2.80524	-2.78619	-2.70434	-2.69279	-2.72259	-2.70044	-2.84682	-2.87324	-2.79754	-2.70645	-2.53083	-2.46828	-2.63394	-2.65661
	105	-2.7108	-2.67898	-2.90034	-2.95695	-2.8789	-2.91767	-2.86432	-2.83514	-2.72631	-2.64788	-2.80243	-2.78192	-2.70066	-2.68839	-2.71564	-2.69346	-2.8443	-2.87088	-2.79366	-2.70335	-2.51468	-2.4515	-2.61475	-2.63631
	120	-2.70282	-2.6645	-2.90003	-2.95426	-2.87193	-2.91143	-2.86063	-2.83171	-2.71019	-2.6287	-2.79761	-2.77306	-2.69394	-2.6798	-2.7012	-2.68006	-2.83954	-2.86638	-2.78631	-2.69641	-2.48271	-2.41747	-2.57756	-2.59734
	135	-2.694	-2.64964	-2.89964	-2.95148	-2.86721	-2.90502	-2.85628	-2.82699	-2.69304	-2.60774	-2.79244	-2.7637	-2.68631	-2.67051	-2.68618	-2.66616	-2.83381	-2.86117	-2.77723	-2.68819	-2.44944	-2.38407	-2.53967	-2.55642
	150	-2.68489	-2.63351	-2.89945	-2.94777	-2.86201	-2.89807	-2.8506	-2.82207	-2.67546	-2.58668	-2.78721	-2.75399	-2.67831	-2.66076	-2.66976	-2.65066	-2.8282	-2.85556	-2.76744	-2.6791	-2.41519	-2.34773	-2.50001	-2.51379
	165	-2.6751	-2.61753	-2.89949	-2.94431	-2.85699	-2.89016	-2.84604	-2.81586	-2.65853	-2.56406	-2.78202	-2.7441	-2.66934	-2.64962	-2.65266	-2.63335	-2.82193	-2.84948	-2.75739	-2.66908	-2.37886	-2.31092	-2.45834	-2.46973
	180	-2.66534	-2.60084	-2.89902	-2.94011	-2.85027	-2.88111	-2.84079	-2.80844	-2.64123	-2.54038	-2.77613	-2.73265	-2.66047	-2.63728	-2.63363	-2.61356	-2.81412	-2.8429	-2.74541	-2.65767	-2.34188	-2.2727	-2.41433	-2.42269
	195	-2.65486	-2.58394	-2.89935	-2.93549	-2.84412	-2.87158	-2.83507	-2.8003	-2.6238	-2.51501	-2.76993	-2.71949	-2.65107	-2.62574	-2.61357	-2.59221	-2.80704	-2.83611	-2.73255	-2.64537	-2.30333	-2.2349	-2.36921	-2.37455
	210	-2.6446	-2.56675	-2.89881	-2.93012	-2.83751	-2.86144	-2.82939	-2.79115	-2.60642	-2.48899	-2.7636	-2.70571	-2.64149	-2.61309	-2.59233	-2.57075	-2.79852	-2.82728	-2.71826	-2.63289	-2.26325	-2.19293	-2.32154	-2.32412
	225	-2.6343	-2.54829	-2.89843	-2.92433	-2.82998	-2.85059	-2.82315	-2.78129	-2.5886	-2.46211	-2.75667	-2.69012	-2.6314	-2.60013	-2.56952	-2.5477	-2.78933	-2.81852	-2.70261	-2.61629	-2.22149	-2.14905	-2.27218	-2.27203
	240	-2.62429	-2.52903	-2.89783	-2.91752	-2.82407	-2.83922	-2.8151	-2.76983	-2.57023	-2.43335	-2.74867	-2.67333	-2.62083	-2.58638	-2.54524	-2.52151	-2.77885	-2.80864	-2.68464	-2.59987	-2.17807	-2.10408	-2.22106	-2.21726
	255	-2.61507	-2.50844	-2.89673	-2.90953	-2.81459	-2.82683	-2.80812	-2.75697	-2.55248	-2.40379	-2.74042	-2.65479	-2.61053	-2.57232	-2.51852	-2.49384	-2.76778	-2.79786	-2.66681	-2.58088	-2.13265	-2.05679	-2.16748	-2.16108
	270	-2.60593	-2.48655	-2.89516	-2.901	-2.80432	-2.81348	-2.79712	-2.74337	-2.53462	-2.37161	-2.73141	-2.6352	-2.59988	-2.55746	-2.49126	-2.46468	-2.75564	-2.78551	-2.64572	-2.56099	-2.0862	-2.0089	-2.11184	-2.10321
	285	-2.59746	-2.464	-2.89349	-2.89157	-2.79324	-2.79905	-2.7895	-2.72796	-2.51591	-2.33854	-2.72172	-2.61419	-2.58857	-2.54251	-2.46113	-2.43481	-2.74267	-2.77252	-2.62204	-2.54042	-2.0398	-1.95913	-2.0551	-2.04379
	300	-2.58942	-2.44041	-2.89124	-2.88107	-2.78216	-2.78356	-2.78129	-2.7116	-2.49793	-2.30343	-2.71086	-2.59154	-2.57742	-2.52752	-2.42933	-2.40371	-2.72847	-2.75766	-2.59763	-2.51709	-1.99067	-1.90685	-1.99611	-1.98348
	315	-2.58173	-2.41554	-2.88882	-2.87021	-2.77088	-2.76601	-2.77274	-2.69306	-2.47902	-2.26692	-2.69911	-2.56721	-2.56538	-2.51157	-2.39552	-2.37008	-2.71238	-2.7414	-2.57069	-2.49199	-1.93907	-1.85119	-1.93594	-1.92176
	330	-2.574	-2.38926	-2.88651	-2.85773	-2.75899	-2.7472	-2.76204	-2.67297	-2.45925	-2.22959	-2.68707	-2.54226	-2.55355	-2.49584	-2.35987	-2.33382	-2.6957	-2.72472	-2.54234	-2.46557	-1.88606	-1.79528	-1.87436	-1.8579
	345	-2.56622	-2.36271	-2.88367	-2.84412	-2.74707	-2.7266	-2.74984	-2.65192	-2.43923	-2.19043	-2.67402	-2.51477	-2.54125	-2.47952	-2.32176	-2.29524	-2.67811	-2.70569	-2.51141	-2.4371	-1.83075	-1.73795	-1.81217	-1.79346
	360	-2.55802	-2.33454	-2.88068	-2.82966	-2.73521	-2.70505	-2.74093	-2.62997	-2.41891	-2.15015	-2.65994	-2.48595	-2.52851	-2.46297	-2.28219	-2.25541	-2.65967	-2.68513	-2.47959	-2.40562	-1.77396	-1.68016	-1.74788	-1.72747
	375	-2.54954	-2.30549	-2.87741	-2.814	-2.72261	-2.68211	-2.73073	-2.60652	-2.39647	-2.10861	-2.64498	-2.45405	-2.51487	-2.44485	-2.24103	-2.21382	-2.63944	-2.66299	-2.44333	-2.37265	-1.71628	-1.62294	-1.68224	-1.66012
	390	-2.54072	-2.27528	-2.874	-2.7976	-2.70916	-2.65797	-2.72379	-2.57959	-2.3732	-2.06391	-2.62855	-2.42011	-2.50048	-2.42644	-2.19849	-2.17055	-2.61697	-2.63914	-2.40582	-2.33727	-1.65706	-1.56316	-1.61625	-1.59215
	405	-2.53148	-2.24376	-2.86992	-2.77936	-2.69603	-2.63046	-2.71236	-2.5512	-2.34896	-2.01721	-2.61129	-2.38378	-2.48664	-2.40663	-2.1552	-2.12435	-2.59318	-2.61203	-2.36681	-2.29855	-1.59543	-1.50159	-1.54956	-1.52425
	420	-2.52155	-2.21084	-2.86593	-2.76025	-2.68303	-2.60253	-2.70047	-2.52093	-2.32317	-1.969	-2.59379	-2.34567	-2.47196	-2.38534	-2.11107	-2.07641	-2.56787	-2.58402	-2.32482	-2.25723	-1.53186	-1.43947	-1.48238	-1.45556
	435	-2.51107	-2.17659	-2.86121	-2.7393	-2.66894	-2.57232	-2.68627	-2.48896	-2.29636	-1.91897	-2.57514	-2.3053	-2.45672	-2.36327	-2.06399	-2.02755	-2.54015	-2.55297	-2.28184	-2.21546	-1.46829	-1.37285	-1.4137	-1.38466
	450	-2.50049	-2.14209	-2.8562	-2.71708	-2.6544	-2.53976	-2.66901	-2.45471	-2.26877	-1.86721	-2.55569	-2.26138	-2.4402	-2.34031	-2.01479	-1.97655	-2.50947	-2.51973	-2.23688	-2.16915	-1.39759	-1.3085	-1.34438	-1.3131
	465	-2.4894	-2.10578	-2.85137	-2.6923	-2.64072	-2.50563	-2.65164	-2.41841	-2.24092	-1.81472	-2.53521	-2.21532	-2.42309	-2.3158	-1.96369	-1.92281	-2.47711	-2.4841	-2.1893	-2.12232	-1.32814	-1.24002	-1.27354	-1.24133
	480	-2.47851	-2.06942	-2.84588	-2.66655	-2.62668	-2.4692	-2.63568	-2.3795	-2.21185	-1.76086	-2.51379	-2.16733	-2.40587	-2.29074	-1.91105	-1.8679	-2.44168	-2.44577	-2.13953	-2.07476	-1.25663	-1.17359	-1.20276	-1.17002
	495	-2.46751	-2.03117	-2.8401	-2.63872	-2.61287	-2.42959	-2.61457	-2.33813	-2.18228	-1.70577	-2.48992	-2.11742	-2.38837	-2.26428	-1.85602	-1.8114	-2.40482	-2.40505	-2.0894	-2.02367	-1.18755	-1.10738	-1.13172	-1.10139
	510	-2.45671	-1.99208	-2.83404	-2.60838	-2.59939	-2.38807	-2.60168	-2.29596	-2.15262	-1.65093	-2.46618	-2.06473	-2.36999	-2.23835	-1.79851	-1.75186	-2.36609	-2.3627	-2.03761	-1.97055	-1.12086	-1.04825	-1.0627	-1.0367
	525	-2.44594	-1.9522	-2.82812	-2.57659	-2.5845	-2.34656	-2.58598	-2.25146	-2.12255	-1.59382	-2.44062	-2.01081	-2.35072	-2.21087	-1.73837	-1.69077	-2.32442	-2.31753	-1.98371	-1.91541	-1.05377	-0.996834	-0.997881	-0.977785
	540	-2.43542	-1.9113	-2.82127	-2.54155	-2.56936	-2.30143	-2.5692	-2.20366	-2.09234	-1.53529	-2.41365	-1.95477	-2.32976	-2.18366	-1.67524	-1.62824	-2.28032	-2.26938	-1.92931	-1.85883	-0.994785	-0.954764	-0.939263	-0.925763
	555	-2.42484	-1.86964	-2.81494	-2.50392	-2.55279	-2.25524	-2.55042	-2.15485	-2.06129	-1.47594	-2.38584	-1.89702	-2.30869	-2.15428	-1.61197	-1.56412	-2.23575	-2.2186	-1.87338	-1.79885	-0.940742	-0.919545	-0.888116	-0.882501
	570	-2.41458	-1.82668	-2.80805	-2.46385	-2.53651	-2.20726	-2.53591	-2.10372	-2.02918	-1.41509	-2.35617	-1.83755	-2.2867	-2.12379	-1.54658	-1.49906	-2.1894	-2.16667	-1.81492	-1.73824	-0.897518	-0.890587	-0.843729	-0.846823
	585	-2.40412	-1.7823	-2.80042	-2.42118	-2.51988	-2.15756	-2.52321	-2.04917	-1.99553	-1.35352	-2.32587	-1.77772	-2.26369	-2.09217	-1.48024	-1.43377	-2.13986	-2.11277	-1.75537	-1.67693	-0.859085	-0.870927	-0.807231	-0.81759
	600	-2.39356	-1.7358	-2.79226	-2.37579	-2.50415	-2.10496	-2.50855	-1.99207	-1.96018	-1.29219	-2.29409	-1.71495	-2.23939	-2.05896	-1.41324	-1.36679	-2.08833	-2.05707	-1.69527	-1.61258	-0.830758	-0.849946	-0.777645	-0.796114
	615	-2.38279	-1.68916	-2.78356	-2.32812	-2.48779	-2.05042	-2.48599	-1.93523	-1.92409	-1.23244	-2.26169	-1.65184	-2.21418	-2.02615	-1.34668	-1.29894	-2.03487	-1.99864	-1.63417	-1.54871	-0.807097	-0.835762	-0.755796	-0.779212
	630	-2.37256	-1.64256	-2.77415	-2.27823	-2.47068	-1.99334	-2.45743	-1.87537	-1.88711	-1.17611	-2.22688	-1.5877	-2.18889	-1.99115	-1.27975	-1.23138	-1.97821	-1.93896	-1.57146	-1.48251	-0.788924	-0.82206	-0.738632	-0.765041
	645	-2.361	-1.59418	-2.76372	-2.22531	-2.45415	-1.93433	-2.43679	-1.8142	-1.84918	-1.12599	-2.19154	-1.52084	-2.16274	-1.95609	-1.21346	-1.16475	-1.92077	-1.87803	-1.50784	-1.41373	-0.772803	-0.808629	-0.724482	-0.751578
	660	-2.34942	-1.54467	-2.7531	-2.1721	-2.43833	-1.87448	-2.40585	-1.75251	-1.81	-1.08135	-2.15438	-1.45366	-2.13601	-1.91952	-1.14798	-1.10206	-1.8612	-1.81486	-1.44136	-1.34323	-0.759132	-0.792613	-0.711198	-0.738856
	675	-2.33787	-1.49496	-2.74097	-2.11391	-2.42369	-1.80975	-2.38045	-1.68922	-1.77023	-1.04216	-2.11517	-1.38524	-2.10901	-1.88272	-1.08517	-1.04358	-1.7983	-1.75099	-1.37217	-1.27106	-0.744649	-0.774274	-0.698351	-0.725847
	690	-2.32557	-1.44381	-2.72867	-2.05657	-2.40674	-1.74768	-2.34692	-1.62276	-1.73209	-1.00983	-2.07612	-1.3153	-2.08225	-1.84571	-1.0281	-0.991824	-1.73426	-1.68454	-1.30188	-1.19974	-0.734982	-0.753158	-0.6867	-0.713685
	705	-2.31387	-1.39281	-2.71575	-1.99951	-2.38918	-1.68375	-2.31879	-1.55554	-1.69452	-0.982304	-2.03453	-1.24345	-2.05481	-1.80717	-0.976816	-0.945575	-1.66965	-1.61668	-1.23307	-1.13073	-0.724961	-0.734565	-0.675183	-0.70213
	720	-2.30176	-1.3426	-2.70241	-1.94022	-2.37037	-1.61855	-2.28991	-1.48738	-1.65966	-0.959176	-1.99198	-1.17114	-2.02672	-1.76799	-0.931215	-0.906462	-1.6037	-1.54778	-1.16218	-1.06513	-0.713907	-0.72047	-0.663789	-0.690123
	735	-2.29001	-1.29043	-2.6883	-1.87894	-2.35117	-1.55082	-2.27131	-1.41792	-1.62715	-0.939636	-1.94928	-1.10008	-1.99826	-1.72834	-0.891778	-0.873333	-1.5371	-1.47735	-1.09172	-1.00732	-0.701573	-0.70334	-0.652271	-0.677905
	750	-2.27737	-1.238	-2.67372	-1.81622	-2.33135	-1.4804	-2.24962	-1.34593	-1.59696	-0.922917	-1.90582	-1.03376	-1.96849	-1.6874	-0.858738	-0.847291	-1.4708	-1.40626	-1.02393	-0.95264	-0.686372	-0.681184	-0.641178	-0.666327
	765	-2.26546	-1.18547	-2.65872	-1.75274	-2.31203	-1.40775	-2.2115	-1.27516	-1.56939	-0.907654	-1.86075	-0.970746	-1.93776	-1.64472	-0.8318	-0.826685	-1.40394	-1.33433	-0.960416	-0.909839	-0.676073	-0.659585	-0.629864	-0.655218
	780	-2.25335	-1.13323	-2.64305	-1.68675	-2.29031	-1.33297	-2.20161	-1.20676	-1.54449	-0.893674	-1.81493	-0.914257	-1.90708	-1.60132	-0.81177	-0.808788	-1.33677	-1.26274	-0.903252	-0.87664	-0.661207	-0.63906	-0.619099	-0.644106
	795	-2.24111	-1.08065	-2.62669	-1.62267	-2.26865	-1.26296	-2.17209	-1.1415	-1.52314	-0.880568	-1.76842	-0.86419	-1.87555	-1.55798	-0.795154	-0.793407	-1.27122	-1.19164	-0.854061	-0.850004	-0.648247	-0.624165	-0.607858	-0.632973
	810	-2.22806	-1.02995	-2.60895	-1.55549	-2.24753	-1.18918	-2.12909	-1.08419	-1.50207	-0.866916	-1.7198	-0.820766	-1.84287	-1.51383	-0.780762	-0.778405	-1.20624	-1.12351	-0.811127	-0.829153	-0.630582	-0.612114	-0.596413	-0.621567
	825	-2.21591	-0.981053	-2.59018	-1.48431	-2.2271	-1.11816	-2.10282	-1.03354	-1.48355	-0.85433	-1.67127	-0.785402	-1.81057	-1.46983	-0.76765	-0.764562	-1.14311	-1.05951	-0.772859	-0.810527	-0.615325	-0.593521	-0.585423	-0.610246
	840	-2.20382	-0.933982	-2.57059	-1.4126	-2.20517	-1.05328	-2.00096	-0.990219	-1.46565	-0.842271	-1.62188	-0.758099	-1.77774	-1.42474	-0.755106	-0.751136	-1.08778	-1.00161	-0.741668	-0.795052	-0.598839	-0.576612	-0.574824	-0.599175
	855	-2.19035	-0.892216	-2.55061	-1.33983	-2.18354	-0.998178	-1.954	-0.951956	-1.44817	-0.830595	-1.57053	-0.735159	-1.74345	-1.37957	-0.742851	-0.738449	-1.03652	-0.950926	-0.715347	-0.777966	-0.582882	-0.558337	-0.564223	-0.588763
	870	-2.17714	-0.853977	-2.52992	-1.26758	-2.16126	-0.948748	-1.92767	-0.922329	-1.43093	-0.818583	-1.51846	-0.71467	-1.70915	-1.33349	-0.729976	-0.725725	-0.989953	-0.90621	-0.693395	-0.764374	-0.567585	-0.54294	-0.553447	-0.578175
	885	-2.16393	-0.819704	-2.50773	-1.19568	-2.13153	-0.909318	-1.8838	-0.898588	-1.41455	-0.806729	-1.4661	-0.698514	-1.67461	-1.289	-0.718126	-0.713759	-0.95159	-0.869546	-0.674373	-0.749192	-0.552788	-0.526687	-0.542825	-0.567449
	900	-2.15025	-0.789769	-2.48447	-1.12778	-2.1036	-0.876974	-1.80865	-0.879381	-1.39839	-0.79545	-1.41323	-0.682228	-1.63951	-1.24473	-0.706224	-0.701296	-0.920141	-0.83934	-0.656834	-0.731331	-0.538808	-0.510952	-0.532142	-0.556243
	915	-2.13678	-0.76352	-2.45961	-1.06453	-2.08403	-0.851435	-1.74608	-0.862163	-1.3831	-0.783805	-1.36056	-0.667753	-1.60271	-1.19911	-0.694999	-0.688619	-0.89378	-0.815351	-0.639829	-0.714962	-0.526342	-0.495612	-0.521942	-0.545365
	930	-2.12381	-0.740989	-2.43425	-1.00679	-2.06199	-0.832907	-1.73086	-0.846211	-1.36899	-0.77259	-1.3073	-0.654418	-1.56581	-1.15335	-0.683525	-0.676651	-0.873927	-0.79651	-0.624194	-0.698256	-0.516155	-0.476439	-0.511642	-0.534743
	945	-2.11029	-0.721153	-2.40831	-0.95675	-2.03431	-0.817842	-1.68088	-0.830808	-1.35499	-0.761026	-1.25345	-0.641266	-1.528	-1.10724	-0.672257	-0.6655	-0.858174	-0.780797	-0.609314	-0.681513	-0.503364	-0.462564	-0.500939	-0.523902
	960	-2.09612	-0.703478	-2.38116	-0.911731	-2.01066	-0.803917	-1.72206	-0.814766	-1.34246	-0.749161	-1.19996	-0.627956	-1.48975	-1.06154	-0.660835	-0.653954	-0.842633	-0.766008	-0.594637	-0.665731	-0.491055	-0.448619	-0.489995	-0.513761
	975	-2.0819	-0.687354	-2.35262	-0.873984	-1.98903	-0.788145	-1.6812	-0.800502	-1.33033	-0.737678	-1.14618	-0.615547	-1.45108	-1.0151	-0.649167	-0.6428	-0.829595	-0.752107	-0.580661	-0.650336	-0.480239	-0.434694	-0.479347	-0.502408
	990	-2.06785	-0.671292	-2.3225	-0.842452	-1.96994	-0.77587	-1.63834	-0.787118	-1.31861	-0.726875	-1.09218	-0.603057	-1.41221	-0.969723	-0.638061	-0.63165	-0.820168	-0.739828	-0.567339	-0.635976	-0.469595	-0.425751	-0.469026	-0.491843
	1005	-2.05448	-0.657187	-2.2932	-0.816021	-1.94211	-0.761332	-1.63626	-0.773555	-1.30841	-0.716446	-1.03842	-0.589829	-1.37351	-0.926309	-0.626151	-0.62049	-0.807409	-0.727389	-0.553967	-0.619376	-0.458439	-0.416686	-0.45914	-0.481639
	1020	-2.04035	-0.64356	-2.26259	-0.792912	-1.92745	-0.748493	-1.63086	-0.75774	-1.2981	-0.705209	-0.986395	-0.577478	-1.33403	-0.884219	-0.614526	-0.609593	-0.797241	-0.707797	-0.541659	-0.603901	-0.449205	-0.402473	-0.44984	-0.472455
	1035	-2.02544	-0.631303	-2.22798	-0.770395	-1.90173	-0.73318	-1.64638	-0.743167	-1.28785	-0.694605	-0.936871	-0.565368	-1.29543	-0.845395	-0.602653	-0.599046	-0.786359	-0.69529	-0.529147	-0.589173	-0.439597	-0.392264	-0.440389	-0.462857
	1050	-2.0116	-0.619616	-2.19616	-0.750298	-1.87861	-0.717303	-1.63753	-0.729796	-1.27899	-0.684228	-0.891331	-0.553328	-1.25599	-0.809011	-0.591205	-0.588487	-0.776178	-0.681771	-0.517474	-0.575969	-0.429366	-0.382228	-0.431853	-0.454517
	1065	-1.9973	-0.607905	-2.16442	-0.729281	-1.85776	-0.700906	-1.64173	-0.71582	-1.27121	-0.674675	-0.850068	-0.541259	-1.21618	-0.775921	-0.579536	-0.577052	-0.766272	-0.669029	-0.505721	-0.562291	-0.42212	-0.374662	-0.423554	-0.447819
	1080	-1.98293	-0.596657	-2.1315	-0.71122	-1.83371	-0.684876	-1.63001	-0.702256	-1.26367	-0.665412	-0.812765	-0.529292	-1.17628	-0.745716	-0.567975	-0.566129	-0.757209	-0.656542	-0.494462	-0.548793	-0.414164	-0.363755	-0.416525	-0.440216
	1095	-1.96905	-0.585499	-2.09806	-0.694503	-1.80494	-0.670148	-1.64046	-0.687982	-1.25701	-0.655888	-0.78119	-0.517786	-1.13622	-0.718752	-0.556796	-0.555111	-0.749566	-0.644687	-0.483948	-0.536949	-0.40537	-0.357623	-0.410526	-0.434141
	1110	-1.95487	-0.57524	-2.0643	-0.677076	-1.77407	-0.655184	-1.64995	-0.67424	-1.25096	-0.646552	-0.754176	-0.50655	-1.09572	-0.695153	-0.545677	-0.544631	-0.740876	-0.631092	-0.473433	-0.524577	-0.397556	-0.346264	-0.403536	-0.428905
	1125	-1.94023	-0.565459	-2.02675	-0.660245	-1.75229	-0.640979	-1.64364	-0.659141	-1.24388	-0.637957	-0.731432	-0.496688	-1.05483	-0.672995	-0.535651	-0.534462	-0.732088	-0.619061	-0.463869	-0.514241	-0.390598	-0.336033	-0.397538	-0.422719
	1140	-1.92631	-0.55592	-1.99016	-0.643976	-1.71515	-0.626488	-1.65632	-0.646575	-1.23929	-0.629419	-0.711373	-0.48614	-1.01407	-0.653172	-0.525742	-0.524984	-0.722978	-0.614937	-0.453826	-0.505286	-0.383815	-0.331036	-0.395283	-0.416535
	1155	-1.91284	-0.546533	-1.95868	-0.629432	-1.68009	-0.613319	-1.65627	-0.635456	-1.23473	-0.621488	-0.693482	-0.475562	-0.97309	-0.634796	-0.515484	-0.515477	-0.716486	-0.604187	-0.44494	-0.496164	-0.376322	-0.322595	-0.389093	-0.411569
	1170	-1.8987	-0.537131	-1.9241	-0.614774	-1.63856	-0.599714	-1.64898	-0.623395	-1.23099	-0.613671	-0.676232	-0.465584	-0.932551	-0.618267	-0.505563	-0.505834	-0.708575	-0.594707	-0.435403	-0.485911	-0.370208	-0.317692	-0.383591	-0.405649
	1185	-1.88395	-0.527938	-1.88184	-0.601264	-1.59697	-0.587325	-1.64528	-0.612857	-1.22671	-0.605837	-0.65968	-0.456218	-0.892246	-0.60317	-0.496041	-0.497725	-0.70109	-0.585264	-0.426702	-0.478534	-0.362859	-0.309122	-0.382477	-0.402343
	1200	-1.86948	-0.519048	-1.84375	-0.585469	-1.55491	-0.574813	-1.64321	-0.602907	-1.22246	-0.598267	-0.643665	-0.447072	-0.852014	-0.59028	-0.487084	-0.489877	-0.694169	-0.575618	-0.419226	-0.471136	-0.356987	-0.304069	-0.377202	-0.396821
Figure 5e	Substrate	RpoB::FKBP-eGFP	RpoB::FKBP-eGFP	RpoB::FKBP-eGFP	RpoB::FKBP-eGFP	RpoB::FKBP-eGFP	RpoB::FKBP-eGFP
	Rapa	-	-	-	+	+	+
	Replicate	1	2	3	1	2	3
	[rifampicin] (µg/mL)	Normalized Growth
	256	0.032282	0.037053	0.0133	-0.0406	-0.0289	0.029081
	64	-0.1259	-0.05296	-0.07189	-0.14146	-0.0858	-0.05129
	16	-0.08594	-0.05568	-0.07719	-0.07669	-0.07285	-0.05094
	4	0.285053	0.262315	0.211315	-0.05236	-0.05076	-0.05322
	1	0.929466	0.917057	0.951067	-0.02468	-0.02468	0.002921
	0.25	0.97005	1.00115	0.946402	0.455791	0.371212	0.453874
	0.0625	1.02439	0.991424	0.990306	1.19799	1.20337	1.19436
	0.015625	0.993722	1.02864	1.01009	1.10855	1.1291	0.985363
	0.00390625	0.982607	1.00082	1.0218	1.08438	0.968432	1.03842
	Substrate	RbpA::FKBP-eGFP	RbpA::FKBP-eGFP	RbpA::FKBP-eGFP	RbpA::FKBP-eGFP	RbpA::FKBP-eGFP	RbpA::FKBP-eGFP
	Rapa	-	-	-	+	+	+
	Replicate	1	2	3	1	2	3
	[rifampicin] (µg/mL)	Normalized Growth
	512	-0.00964	-0.00047	-0.03258	-0.00291	-0.0241	0.01458
	128	-0.18572	-0.14255	-0.17449	-0.14592	-0.13775	-0.12056
	32	-0.20762	-0.17275	-0.20321	-0.17667	-0.16897	-0.14459
	8	-0.18662	-0.1485	-0.19042	-0.15899	-0.14788	-0.13488
	2	1.01985	0.99206	1.02519	-0.13863	-0.13694	-0.12368
	0.5	1.02225	1.03117	1.01793	-0.08371	-0.09172	-0.05202
	0.125	1.04226	1.01454	1.02603	0.450263	0.41318	0.391155
	0.03125	1.03291	1.04135	1.04351	0.949827	0.879279	0.91702
	0.0078125	1.01959	1.03232	1.02021	1.04762	1.00018	1.0458
Figure 5f	Substrate	RbpA::FKBP-eGFP	RbpA::FKBP-eGFP	RbpA::FKBP-eGFP	RbpA::FKBP-eGFP	RbpA::FKBP-eGFP	RbpA::FKBP-eGFP
	Rapa	-	-	-	+	+	+
	Replicate	1	2	3	1	2	3
	[fidaxomicin] (µg/mL)	Normalized Growth
	4	0.023531	0.029489	0.005205	0.018959	-0.00739	0.03082
	2	0.050558	0.062222	0.042564	0.041594	0.028503	0.050302
	1	0.332685	0.371295	0.282838	0.103566	0.095588	0.107773
	0.5	1.02435	1.03161	1.0229	0.239817	0.228683	0.23664
	0.25	0.968534	0.96364	0.934741	0.514213	0.503335	0.52975
	0.125	1.01329	1.0041	0.952915	0.929369	0.961836	0.878582
	0.0625	1.03645	1.01212	0.918501	1.07333	1.19662	1.15002
	0.03125	1.03861	0.999056	0.939024	1.08993	1.17601	1.13087
	0.015625	1.02472	0.985609	0.94765	1.02394	1.09583	1.05083
	0.0078125	1.02499	0.946153	0.962552	0.979676	0.996949	1.02209
Figure 5g	Substrate	MmpL3::FKBP-eGFP	MmpL3::FKBP-eGFP	MmpL3::FKBP-eGFP	MmpL3::FKBP-eGFP	MmpL3::FKBP-eGFP	MmpL3::FKBP-eGFP
	Rapa	-	-	-	+	+	+
	Replicate	1	2	3	1	2	3
	[SQ109] (µg/mL)	Normalized Growth
	16	0.0638502	0.0522512	0.0430499	0.0667901	0.0284835	0.0684501
	8	0.146852	0.149427	0.154899	0.122102	0.119261	0.115188
	4	0.233101	0.247469	0.25506	0.194531	0.192862	0.235414
	2	0.262492	0.259092	0.256696	0.22233	0.222542	0.225532
	1	0.78784	1.14293	0.787155	0.266249	0.212402	0.372314
	0.5	1.00156	1.00017	0.964498	0.319766	0.394468	0.8025
	0.25	0.979887	0.997203	1.01603	1.07286	1.07525	1.08919
	0.125	0.964215	1.00133	0.984036	1.02948	1.04181	1.00874
	0.0625	0.976806	1.01492	1.00053	1.01552	1.02168	0.972832
	0.03125	1.00885	0.98568	0.991317	1.01643	0.980802	0.988838
Figure 5h	Substrate	AtpA::FKBP-FLAG	AtpA::FKBP-FLAG	AtpA::FKBP-FLAG	AtpA::FKBP-FLAG	AtpA::FKBP-FLAG	AtpA::FKBP-FLAG
	Rapa	-	-	-	+	+	+
	Replicate	1	2	3	1	2	3
	[bedaquiline] (µg/mL)	Normalized Growth
	0.12	0.217489	0.225255	0.217415	0.154233	0.161555	0.147151
	0.06	0.248173	0.268921	0.265535	0.194769	0.178671	0.190545
	0.03	0.316052	0.341257	0.314174	0.203707	0.209727	0.203448
	0.015	0.424253	0.457145	0.445972	0.229399	0.244111	0.226046
	0.0075	0.85589	0.886952	0.886099	0.308385	0.324589	0.312737
	0.00375	1.10711	1.17618	1.17383	0.588426	0.567374	0.530103
	0.001875	0.979237	1.07599	1.071	0.888978	0.883003	0.825465
	0.0009375	1.01814	1.0466	1.06071	1.0636	1.06334	1.01387
	0.00046875	1.00003	1.05943	1.0265	1.11794	1.12515	1.06696
	0.00023438	0.987472	1.05341	1.0271	1.09078	1.147	1.06994
Figure 5h	Rapa	-	-	-	+	+	+
	Replicate	1	2	3	1	2	3
	Time (h)	CFU/mL
	0	42000000	40000000	46000000	26000000	26000000	38000000
	4	64000000	76000000	54000000	56000000	34000000	42000000
	8	38000000	44000000	54000000	30000000	22000000	34000000
	20	140000000	52000000	68000000	22000000	5800000	22000000
	27	76000000	158000000	110000000	5000000	6400000	5200000
	48	520000000	340000000	660000000	1800000	1160000	1320000

## Sheet: Supp. Fig. 1
	Substrate	WT			ClpC1-FRB
	Replicate	1	2	3	1	2	3
	[rapamycin] (µg/mL)	Normalized Growth
	0	1	1	1	1	1	1
	0.195312	1.00655	1.00335	1.02246	0.947779	1.04375	1.06847
	0.390625	1.05346	1.06208	1.0707	0.984569	1.05884	1.10575
	0.78125	1.00085	0.995425	1.00732	0.942189	1.10246	1.09876
	1.5625	1.00476	1.03091	1.04405	0.963415	1.0982	1.01047
	3.125	0.994579	1.00281	1.07065	1.01376	1.10144	1.10469
	6.25	0.994389	0.997979	1.0772	0.971725	1.02585	1.00347
	12.5	1.04862	1.04583	1.1098	0.98143	1.12576	1.10077
	25	1.01403	1.05845	1.05717	0.983875	1.06162	1.13321
	50	1.0925	1.09864	1.17397	1.05076	1.17215	1.18862

## Sheet: Supp. Fig. 2
Supp. Fig. 2c	Strain	WT ClpC1			ClpC1-FRB			FRB-ClpC1
	Concentration (µM)	0	0.4	0.6	0	0.4	0.7	0	0.3	0.6
	Time (min)	Normalized absorbance at 340nm
	0	1	1	1	1	1	1	1	1	1
	0.5	1.00111	0.996522	0.994573	1.00042	0.997654	0.995029	1.00042	0.999423	0.999106
	1	1.0001	0.992533	0.989998	0.999791	0.99592	0.990057	0.999791	0.998268	0.997019
	1.5	1.0004	0.988646	0.984358	1.0001	0.996226	0.986038	1.0001	0.997691	0.995231
	2	1.00091	0.98527	0.978293	1.00073	0.990107	0.981278	1.00073	0.99721	0.993939
	2.5	1.00433	0.981588	0.971058	1.0022	0.988271	0.977153	1.0022	0.997114	0.993045
	3	1.00423	0.976984	0.965312	1.00261	0.985008	0.972075	1.00261	0.996633	0.991257
	3.5	1.00473	0.9732	0.958289	1.00314	0.983172	0.967739	1.00314	0.996825	0.990065
	4	1.00463	0.968699	0.950415	1.00335	0.980826	0.962661	1.00335	0.996152	0.987978
	4.5	1.00433	0.9643	0.94286	1.00387	0.97746	0.957373	1.00387	0.99519	0.98609
	5	1.00483	0.959493	0.935518	1.00335	0.974503	0.952295	1.00335	0.994709	0.984103
	5.5	1.00433	0.955196	0.92807	1.00377	0.971545	0.946055	1.00377	0.99317	0.982315
	6	1.00433	0.949877	0.91977	1.00356	0.968281	0.941083	1.00356	0.9924	0.980129
	6.5	1.00493	0.944967	0.911258	1.00387	0.965732	0.938016	1.00387	0.991823	0.978142
	7	1.00483	0.94016	0.903703	1.00345	0.962774	0.935689	1.00345	0.991342	0.976453
	7.5	1.00554	0.93525	0.895616	1.00356	0.960122	0.936323	1.00356	0.990188	0.973174
	8	1.00514	0.930135	0.886572	1.00387	0.956655	0.932515	1.00387	0.989226	0.971485
	8.5	1.00534	0.925634	0.878591	1.00377	0.954309	0.930611	1.00377	0.988456	0.969399
	9	1.00584	0.920417	0.869972	1.00377	0.950841	0.931986	1.00377	0.987879	0.966915
	9.5	1.00544	0.915405	0.86146	1.00356	0.94819	0.92638	1.00356	0.987302	0.964431
	10	1.00534	0.910802	0.853054	1.00324	0.94462	0.915168	1.00324	0.985955	0.962742
	10.5	1.00554	0.906199	0.844541	1.00377	0.94156	0.905648	1.00377	0.985378	0.959762
	11	1.00584	0.90088	0.836135	1.00345	0.938501	0.887878	1.00345	0.984608	0.957576
	11.5	1.00604	0.896072	0.827091	1.00282	0.935951	0.88058	1.00282	0.983261	0.955589
	12	1.00584	0.890957	0.818685	1.00324	0.932789	0.874656	1.00324	0.982011	0.952012
	12.5	1.00564	0.886866	0.810279	1.00314	0.929424	0.869262	1.00314	0.980568	0.950124
	13	1.00594	0.881956	0.802086	1.00303	0.92667	0.863656	1.00303	0.979606	0.94774
	13.5	1.00614	0.876944	0.792828	1.00272	0.9231	0.858261	1.00272	0.978836	0.945355
	14	1.00614	0.872136	0.784422	1.00293	0.920245	0.852972	1.00293	0.978066	0.942573
	14.5	1.00594	0.867635	0.776016	1.00293	0.917593	0.847366	1.00293	0.976335	0.940089
	15	1.00594	0.862623	0.76644	1.00272	0.914329	0.842289	1.00272	0.975854	0.937804
	15.5	1.00624	0.857815	0.758353	1.00241	0.91127	0.836471	1.00241	0.974796	0.935718
	16	1.00564	0.85311	0.749628	1.00261	0.908312	0.830865	1.00261	0.973449	0.932737
	16.5	1.00624	0.848404	0.740796	1.0022	0.905252	0.825471	1.0022	0.972487	0.931644
	17	1.00564	0.843494	0.731751	1.00209	0.902193	0.820182	1.00209	0.966041	0.927869
	17.5	1.00584	0.838993	0.723239	1.00199	0.899337	0.814682	1.00199	0.965753	0.925484
	18	1.00554	0.83439	0.713769	1.00157	0.895971	0.809604	1.00157	0.964406	0.922802
	18.5	1.00554	0.82948	0.705576	1.00199	0.893218	0.80421	1.00199	0.963155	0.920318
	19	1.00584	0.824468	0.697063	1.00146	0.89026	0.798815	1.00146	0.962001	0.917735
	19.5	1.00584	0.819763	0.687806	1.00209	0.88669	0.793421	1.00209	0.961135	0.915251
	20	1.00534	0.815466	0.679293	1.00115	0.884039	0.788026	1.00115	0.9595	0.912568
	20.5	1.00584	0.810761	0.670355	1.00136	0.881693	0.782737	1.00136	0.958923	0.909886
	21	1.00554	0.806056	0.661417	1.00105	0.878123	0.77766	1.00105	0.957768	0.9077
	21.5	1.00584	0.801043	0.652266	1.00105	0.875268	0.772795	1.00105	0.956325	0.904918
	22	1.00574	0.796645	0.643541	1.00063	0.872718	0.766977	1.00063	0.956133	0.901937
	22.5	1.00544	0.79153	0.634284	1.00084	0.869352	0.7619	1.00084	0.954594	0.899553
	23	1.00554	0.787132	0.625878	1.00042	0.866599	0.756717	1.00042	0.953728	0.897168
	23.5	1.00554	0.782222	0.617046	1.00042	0.863539	0.751428	1.00042	0.952477	0.894486
	24	1.00534	0.777619	0.607576	1.00042	0.860887	0.746033	1.00042	0.9519	0.891704
	24.5	1.00534	0.772709	0.598532	1	0.857726	0.741168	1	0.951034	0.888624
	25	1.00493	0.76831	0.589913	0.999686	0.85487	0.736514	0.999686	0.949399	0.886836
	25.5	1.00554	0.763502	0.581294	1.00042	0.851912	0.731331	1.00042	0.948725	0.883358
	26	1.00514	0.759002	0.571824	0.999686	0.849261	0.726253	0.999686	0.94786	0.881073
	26.5	1.00514	0.753989	0.562992	0.999372	0.846711	0.721176	0.999372	0.946801	0.878689
	27	1.00524	0.749693	0.554054	0.999268	0.843447	0.715993	0.999268	0.945936	0.875807
	27.5	1.00514	0.744988	0.545222	0.999372	0.840286	0.711022	0.999372	0.944493	0.873025
	28	1.00524	0.74018	0.536284	0.998849	0.837838	0.70605	0.998849	0.943531	0.870442
	28.5	1.00493	0.735577	0.527453	0.998745	0.83488	0.700973	0.998745	0.942569	0.868058
	29	1.00534	0.730872	0.518195	0.998536	0.832024	0.695896	0.998536	0.94151	0.865673
	29.5	1.00504	0.726268	0.509257	0.99864	0.829373	0.691665	0.99864	0.940741	0.862692
	30	1.00493	0.721768	0.500106	0.999059	0.827027	0.686165	0.999059	0.939971	0.860109
	30.5	1.00483	0.71696	0.490849	0.998117	0.824171	0.681299	0.998117	0.939009	0.857725
	31	1.00504	0.712357	0.481911	0.998222	0.820908	0.67601	0.998222	0.937855	0.854645
	31.5	1.00483	0.707958	0.472973	0.997594	0.818562	0.670933	0.997594	0.937085	0.851465

## Sheet: Supp. Fig. 3
	Condition	DMSO							0.1 µg/mL Rapa							0.5 µg/mL Rapa
	Strain	WT			ClpC1-FRB				WT			ClpC1-FRB				WT			ClpC1-FRB
	Replicate	1	2	3	1	2	3		1	2	3	1	2	3		1	2	3	1	2	3
	Time (h)	OD600							OD600							OD600
	0	0.00540102	0.00651102	0.00836102	0.00439102	0.00684102	0.013021		0.00772102	0.00869102	0.013061	0.018431	0.00693102	0.00262102		0.00985102	0.012761	0.011701	0.011051	0.00820102	0.00619102
	0.25	0.00655102	0.00665102	0.00893102	0.00385102	0.00747102	0.012861		0.00834102	0.00901102	0.012931	0.018191	0.00756102	0.00369102		0.010551	0.012171	0.012251	0.011351	0.00883102	0.00693102
	0.5	0.00623102	0.00732102	0.00886102	0.00443102	0.00759102	0.012911		0.00879102	0.00918102	0.013071	0.018221	0.00761102	0.00343102		0.010811	0.012321	0.012621	0.011471	0.00899102	0.00696102
	0.75	0.00627102	0.00748102	0.00886102	0.00430102	0.00741102	0.012991		0.00806102	0.00882102	0.012991	0.017741	0.00727102	0.00366102		0.010781	0.011981	0.012331	0.011231	0.00852102	0.00683102
	1	0.00646102	0.00708102	0.00917102	0.00434102	0.00711102	0.012871		0.00807102	0.00875102	0.012951	0.017821	0.00764102	0.00360102		0.010261	0.012181	0.012491	0.011201	0.00839102	0.00690102
	1.25	0.00613102	0.00687102	0.00917102	0.00426102	0.00746102	0.012751		0.00814102	0.00890102	0.012921	0.017891	0.00720102	0.00388102		0.010391	0.012291	0.012701	0.011331	0.00855102	0.00733102
	1.5	0.00680102	0.00673102	0.00923102	0.00392102	0.00735102	0.012811		0.00836102	0.00953102	0.013001	0.017591	0.00703102	0.00357102		0.010401	0.012271	0.012271	0.011131	0.00832102	0.00724102
	1.75	0.00632102	0.00725102	0.00928102	0.00408102	0.00754102	0.012911		0.00785102	0.00996102	0.012811	0.017671	0.00713102	0.00406102		0.010231	0.011911	0.012831	0.010911	0.00808102	0.00720102
	2	0.00639102	0.00686102	0.00967102	0.00397102	0.00726102	0.012891		0.00825102	0.00894102	0.013191	0.017611	0.00712102	0.00376102		0.010311	0.012461	0.012621	0.010941	0.00825102	0.00722102
	2.25	0.00692102	0.00704102	0.00975102	0.00415102	0.00769102	0.013081		0.00852102	0.00945102	0.013261	0.017511	0.00719102	0.00393102		0.010631	0.012321	0.013141	0.011091	0.00838102	0.00722102
	2.5	0.00644102	0.00678102	0.00960102	0.00390102	0.00739102	0.012631		0.00806102	0.00926102	0.012991	0.017081	0.00720102	0.00357102		0.010721	0.012471	0.013091	0.010721	0.00797102	0.00730102
	2.75	0.00690102	0.00692102	0.010031	0.00410102	0.00750102	0.013031		0.00848102	0.00920102	0.013191	0.017361	0.00732102	0.00380102		0.011001	0.012641	0.012961	0.010691	0.00793102	0.00739102
	3	0.00686102	0.00755102	0.00988102	0.00420102	0.00752102	0.013171		0.00819102	0.00919102	0.012971	0.017371	0.00726102	0.00388102		0.010891	0.012991	0.013091	0.010911	0.00765102	0.00766102
	3.25	0.00704102	0.00715102	0.010181	0.00443102	0.00766102	0.013071		0.00897102	0.00955102	0.013361	0.017681	0.00731102	0.00402102		0.011231	0.013001	0.013271	0.011081	0.00801102	0.00767102
	3.5	0.00752102	0.00756102	0.010291	0.00450102	0.00786102	0.013431		0.00897102	0.00994102	0.013391	0.017901	0.00735102	0.00438102		0.011001	0.013051	0.013731	0.010851	0.00839102	0.00794102
	3.75	0.00745102	0.00766102	0.010551	0.00488102	0.00876102	0.013791		0.00897102	0.00977102	0.013401	0.017941	0.00771102	0.00449102		0.011221	0.013181	0.013911	0.011221	0.00859102	0.00800102
	4	0.00761102	0.00769102	0.010771	0.00459102	0.00811102	0.013581		0.00909102	0.010201	0.013741	0.017871	0.00758102	0.00472102		0.011681	0.013851	0.014281	0.011231	0.00851102	0.00764102
	4.25	0.015781	0.00832102	0.011291	0.00487102	0.00923102	0.013951		0.00956102	0.010191	0.014051	0.017821	0.00800102	0.00485102		0.011831	0.013791	0.014431	0.011211	0.00884102	0.00836102
	4.5	0.015311	0.00828102	0.011501	0.00507102	0.00938102	0.014201		0.00985102	0.010701	0.014341	0.018041	0.00832102	0.00527102		0.012671	0.014221	0.014681	0.011621	0.00935102	0.00869102
	4.75	0.014541	0.00836102	0.011821	0.00516102	0.00969102	0.014251		0.010241	0.010981	0.014741	0.018201	0.00858102	0.00487102		0.012601	0.014261	0.015731	0.011731	0.00928102	0.00847102
	5	0.021101	0.00941102	0.012541	0.00549102	0.00940102	0.014911		0.010831	0.011791	0.015771	0.018241	0.00902102	0.00570102		0.012991	0.014821	0.015791	0.012331	0.00943102	0.00911102
	5.25	0.00998102	0.00966102	0.013051	0.00574102	0.010101	0.015031		0.010981	0.011811	0.015501	0.018611	0.00923102	0.00598102		0.013301	0.015491	0.016371	0.012441	0.010191	0.00942102
	5.5	0.00996102	0.010011	0.013491	0.00594102	0.010171	0.015291		0.011401	0.012151	0.016211	0.018751	0.00954102	0.00642102		0.013461	0.015491	0.016571	0.012431	0.010191	0.00977102
	5.75	0.010861	0.010341	0.013931	0.00654102	0.010941	0.015991		0.011981	0.012751	0.016491	0.019201	0.010091	0.00689102		0.014161	0.016001	0.016701	0.012691	0.010561	0.010401
	6	0.010891	0.011051	0.014521	0.00651102	0.011131	0.015681		0.012781	0.013721	0.017111	0.019371	0.010371	0.00683102		0.014781	0.016761	0.017731	0.012941	0.010731	0.010301
	6.25	0.011801	0.012121	0.015251	0.00706102	0.011921	0.016631		0.013171	0.014511	0.017971	0.019911	0.010691	0.00750102		0.015311	0.016951	0.018461	0.013881	0.011301	0.011101
	6.5	0.012611	0.012891	0.015611	0.00728102	0.012671	0.017161		0.013641	0.015051	0.018451	0.020111	0.011681	0.00797102		0.016351	0.018041	0.018901	0.014021	0.012091	0.011541
	6.75	0.012971	0.013331	0.016481	0.00736102	0.013271	0.017621		0.014601	0.015221	0.019561	0.020931	0.012281	0.00872102		0.016611	0.017951	0.019501	0.014001	0.012301	0.012321
	7	0.013891	0.013761	0.017541	0.00781102	0.013801	0.017871		0.015321	0.015741	0.019751	0.021341	0.012851	0.00928102		0.017521	0.019131	0.020851	0.014601	0.012881	0.012721
	7.25	0.014851	0.014861	0.018121	0.00883102	0.014581	0.018671		0.016541	0.017051	0.021061	0.022091	0.013551	0.00997102		0.018661	0.019981	0.021581	0.015701	0.013761	0.013391
	7.5	0.015931	0.016721	0.019331	0.00932102	0.015681	0.020011		0.017931	0.018091	0.022081	0.022841	0.014391	0.011161		0.019821	0.021651	0.023391	0.016251	0.014951	0.014371
	7.75	0.017311	0.017111	0.020541	0.00941102	0.016601	0.020601		0.018941	0.019691	0.022851	0.023971	0.015741	0.011881		0.020651	0.022301	0.024111	0.017291	0.015271	0.015251
	8	0.019061	0.018291	0.022801	0.010851	0.017681	0.021471		0.021391	0.020551	0.024341	0.024931	0.016401	0.012991		0.022151	0.024171	0.025951	0.018031	0.016491	0.016101
	8.25	0.020191	0.019951	0.023521	0.011631	0.018681	0.022321		0.022261	0.021511	0.025841	0.025501	0.017781	0.013901		0.023451	0.024861	0.027951	0.018461	0.017291	0.016811
	8.5	0.021281	0.021581	0.024351	0.012401	0.020511	0.023851		0.023141	0.023621	0.027481	0.026901	0.018971	0.015021		0.024811	0.026131	0.029041	0.019361	0.018481	0.018621
	8.75	0.022541	0.023401	0.026831	0.013711	0.021981	0.024611		0.025111	0.025321	0.029171	0.028531	0.020401	0.016221		0.027011	0.028201	0.030581	0.020861	0.020461	0.019691
	9	0.024171	0.024691	0.028061	0.014541	0.023011	0.026661		0.026851	0.027091	0.030821	0.028881	0.021641	0.017921		0.028461	0.029601	0.032461	0.021501	0.021211	0.020711
	9.25	0.025871	0.026741	0.029541	0.016201	0.024641	0.027861		0.029221	0.029361	0.032601	0.030281	0.023271	0.019501		0.030481	0.031771	0.034691	0.023621	0.023081	0.022071
	9.5	0.028941	0.028651	0.032421	0.017371	0.026831	0.028971		0.031391	0.031411	0.035141	0.032141	0.025611	0.020651		0.032651	0.033411	0.036531	0.024161	0.024961	0.024051
	9.75	0.030751	0.031851	0.035171	0.019221	0.028151	0.031691		0.033471	0.033621	0.037261	0.033641	0.027121	0.022691		0.034881	0.035011	0.039701	0.026261	0.025841	0.026061
	10	0.033501	0.034431	0.037031	0.021011	0.030631	0.033801		0.037751	0.036091	0.040971	0.036371	0.029491	0.025421		0.038211	0.039401	0.042151	0.028461	0.028491	0.028191
	10.25	0.035601	0.036701	0.040631	0.022561	0.033471	0.035441		0.040301	0.039391	0.044201	0.038701	0.031941	0.027941		0.041051	0.041931	0.045471	0.030151	0.030541	0.030101
	10.5	0.039511	0.039541	0.044161	0.024531	0.036621	0.038191		0.044151	0.043351	0.047801	0.041051	0.035081	0.030071		0.044881	0.045481	0.048621	0.032361	0.033591	0.033181
	10.75	0.043151	0.043491	0.047751	0.026981	0.039691	0.041841		0.047901	0.046561	0.051681	0.044011	0.038501	0.033051		0.049221	0.048531	0.053681	0.034991	0.036161	0.036411
	11	0.046171	0.048731	0.052251	0.029591	0.041831	0.043621		0.051481	0.051201	0.056441	0.047301	0.041971	0.036031		0.052271	0.052391	0.057991	0.037441	0.038691	0.038581
	11.25	0.049921	0.051331	0.055011	0.031791	0.046031	0.047301		0.056381	0.054811	0.060281	0.050591	0.044381	0.038821		0.056721	0.056631	0.061751	0.040271	0.041271	0.041711
	11.5	0.054851	0.055681	0.061351	0.035381	0.050041	0.051271		0.061901	0.060041	0.065301	0.054291	0.049381	0.042471		0.061261	0.060381	0.067441	0.043821	0.045171	0.044331
	11.75	0.059121	0.060671	0.064541	0.036701	0.053621	0.054711		0.065651	0.063271	0.069461	0.057701	0.052161	0.045561		0.066521	0.066381	0.071631	0.046931	0.049281	0.048611
	12	0.064331	0.066881	0.070121	0.041131	0.057701	0.059031		0.071291	0.069701	0.075861	0.062361	0.056951	0.049791		0.071351	0.071521	0.079061	0.051141	0.052461	0.053261
	12.25	0.068551	0.072241	0.076061	0.044131	0.062761	0.062991		0.076671	0.075111	0.081821	0.066001	0.061261	0.052801		0.077811	0.075291	0.083401	0.054181	0.058011	0.057171
	12.5	0.075941	0.077271	0.081561	0.049091	0.067111	0.069951		0.084081	0.082561	0.087631	0.071031	0.066521	0.059571		0.082641	0.081751	0.090801	0.058911	0.063441	0.062631
	12.75	0.081091	0.084971	0.088971	0.052101	0.072301	0.075971		0.091291	0.089221	0.094551	0.076291	0.072441	0.063881		0.090741	0.088401	0.098461	0.063011	0.069131	0.067381
	13	0.089491	0.093491	0.097101	0.057761	0.080391	0.083421		0.099761	0.097221	0.105411	0.082711	0.079681	0.071001		0.099941	0.098001	0.108041	0.069271	0.073671	0.073521
	13.25	0.097401	0.100571	0.106281	0.063261	0.085691	0.089921		0.109621	0.106031	0.114701	0.089831	0.086061	0.077491		0.109711	0.105291	0.118421	0.074361	0.080311	0.079801
	13.5	0.104781	0.108361	0.114691	0.069781	0.093231	0.098201		0.119331	0.115441	0.123901	0.097591	0.093821	0.085001		0.117871	0.115191	0.128161	0.082361	0.088341	0.087051
	13.75	0.113031	0.117871	0.124351	0.075211	0.102131	0.106541		0.128691	0.126471	0.135011	0.106461	0.103091	0.091571		0.128221	0.125201	0.138701	0.087091	0.094571	0.093971
	14	0.122221	0.128401	0.136401	0.082451	0.109961	0.114251		0.138501	0.138331	0.145981	0.114301	0.111941	0.101261		0.138061	0.136301	0.148491	0.095541	0.103301	0.103461
	14.25	0.132961	0.140061	0.146531	0.088921	0.118821	0.123841		0.151451	0.150371	0.157611	0.122811	0.121711	0.107611		0.150051	0.146981	0.161211	0.102641	0.112721	0.116151
	14.5	0.143011	0.149531	0.160811	0.097401	0.128061	0.134501		0.162391	0.162131	0.168771	0.133211	0.132331	0.116781		0.162351	0.160741	0.174831	0.111771	0.120931	0.120671
	14.75	0.154521	0.160721	0.169681	0.104371	0.137891	0.142741		0.173991	0.174631	0.182841	0.140571	0.141481	0.126701		0.175021	0.172011	0.188101	0.120941	0.132201	0.131131
	15	0.168111	0.174921	0.182621	0.114491	0.150151	0.155811		0.189671	0.188181	0.194871	0.153141	0.152681	0.137161		0.187711	0.184441	0.203161	0.130031	0.140061	0.140541
	15.25	0.179431	0.188881	0.193891	0.122371	0.161551	0.164781		0.204011	0.201511	0.210381	0.162371	0.166331	0.149241		0.201191	0.197181	0.215321	0.139111	0.154981	0.153381
	15.5	0.192961	0.204011	0.212241	0.136311	0.172431	0.179881		0.219021	0.217031	0.225201	0.175391	0.179911	0.160451		0.217431	0.213921	0.232961	0.151581	0.171771	0.165331
	15.75	0.208131	0.217691	0.228811	0.151761	0.188331	0.192451		0.237001	0.234541	0.243371	0.191091	0.193011	0.173751		0.233951	0.228291	0.252231	0.162251	0.188131	0.178931
	16	0.226111	0.232811	0.241771	0.162461	0.200441	0.206391		0.253041	0.245291	0.254641	0.203441	0.205381	0.186401		0.246441	0.240521	0.264911	0.175171	0.205851	0.192111
	16.25	0.239721	0.249921	0.260741	0.177941	0.217211	0.224411		0.274161	0.270421	0.280741	0.218921	0.223451	0.203151		0.269931	0.265881	0.290041	0.190501	0.224581	0.205421
	16.5	0.260491	0.270801	0.282061	0.194941	0.233251	0.236511		0.294801	0.292621	0.301161	0.235921	0.240341	0.220371		0.290291	0.285211	0.310891	0.205501	0.246621	0.223441
	16.75	0.277191	0.291641	0.299311	0.207471	0.248401	0.257611		0.316091	0.307121	0.319211	0.251961	0.257981	0.237181		0.307791	0.301261	0.331421	0.221311	0.261091	0.238531
	17	0.299381	0.312321	0.324961	0.224051	0.269721	0.271391		0.336571	0.335981	0.346531	0.270821	0.278041	0.256261		0.334511	0.325801	0.356471	0.240361	0.279131	0.257881
	17.25	0.319791	0.333801	0.346131	0.243191	0.285251	0.300071		0.361451	0.359041	0.373281	0.288881	0.299141	0.280471		0.357721	0.351611	0.382591	0.264151	0.297671	0.277351
	17.5	0.344221	0.358781	0.369471	0.258431	0.307331	0.322031		0.387291	0.377051	0.389231	0.310011	0.317651	0.309691		0.380181	0.368731	0.401231	0.287461	0.325621	0.299661
	17.75	0.368011	0.379691	0.392381	0.278681	0.332061	0.339301		0.403751	0.400691	0.402071	0.331711	0.341521	0.332691		0.395221	0.390121	0.414721	0.315101	0.345991	0.322161
	18	0.391631	0.398451	0.407661	0.296791	0.353581	0.365191		0.418661	0.415231	0.414301	0.355911	0.364811	0.361201		0.408031	0.402101	0.423781	0.337681	0.366761	0.348871
	18.25	0.405541	0.407911	0.414811	0.320631	0.375311	0.388351		0.424181	0.422001	0.419461	0.378971	0.387641	0.376711		0.413641	0.410881	0.424721	0.356291	0.384121	0.366221
	18.5	0.418971	0.414211	0.440341	0.343011	0.397531	0.412041		0.431661	0.430691	0.427771	0.399311	0.406151	0.403791		0.418391	0.417581	0.430261	0.386231	0.396791	0.382881
	18.75	0.425701	0.421191	0.444411	0.364191	0.420311	0.434191		0.438311	0.443281	0.433681	0.416891	0.422501	0.416311		0.425901	0.424371	0.436971	0.412371	0.405811	0.412281
	19	0.438141	0.430071	0.456201	0.392761	0.433261	0.445841		0.448191	0.453841	0.439551	0.428371	0.440361	0.421611		0.435631	0.451261	0.444211	0.426291	0.411441	0.428081
	19.25	0.445031	0.435311	0.461941	0.417421	0.444421	0.452171		0.453891	0.462661	0.444631	0.437341	0.452251	0.417201		0.442591	0.453211	0.453861	0.429081	0.437851	0.435281
	19.5	0.454741	0.441491	0.472611	0.432711	0.458221	0.446771		0.459191	0.467041	0.450161	0.443631	0.460001	0.409601		0.448281	0.470161	0.465531	0.456621	0.395591	0.439901
	19.75	0.460071	0.455301	0.473311	0.447261	0.469411	0.457171		0.465821	0.479851	0.463201	0.451361	0.465921	0.406771		0.449411	0.468071	0.471141	0.463111	0.398171	0.449961
	20	0.465791	0.461491	0.485141	0.457041	0.475471	0.453911		0.470381	0.476431	0.465691	0.459211	0.474691	0.412851		0.459611	0.471791	0.478491	0.460011	0.425941	0.454351
	20.25	0.474161	0.468611	0.488521	0.463641	0.486791	0.456241		0.476791	0.493181	0.480111	0.465221	0.479881	0.457091		0.481011	0.480051	0.486871	0.449611	0.393501	0.458751
	20.5	0.482201	0.475801	0.500551	0.465961	0.494791	0.468841		0.484031	0.490641	0.485001	0.469931	0.489971	0.482231		0.480481	0.483101	0.494021	0.447681	0.419171	0.460341
	20.75	0.486251	0.480141	0.496231	0.475931	0.504151	0.457971		0.487481	0.531751	0.484181	0.476111	0.495471	0.473751		0.491891	0.499841	0.498861	0.445731	0.454611	0.467801
	21	0.507441	0.490011	0.545881	0.477131	0.504421	0.495571		0.496811	0.545831	0.481861	0.481521	0.496301	0.451591		0.487791	0.517721	0.517221	0.441391	0.451461	0.469321
	21.25	0.498161	0.497641	0.504671	0.488461	0.523401	0.532551		0.502431	0.533161	0.489271	0.486191	0.504871	0.457291		0.523401	0.493081	0.508741	0.437961	0.407721	0.468561
	21.5	0.524901	0.509221	0.541791	0.492011	0.520561	0.540771		0.511941	0.568141	0.484771	0.494521	0.508401	0.458081		0.493961	0.522781	0.514871	0.435171	0.438891	0.472331
	21.75	0.520711	0.520161	0.511031	0.508941	0.545621	0.526681		0.519511	0.563841	0.552381	0.502781	0.539081	0.443231		0.511571	0.495771	0.513461	0.424831	0.467671	0.472691
	22	0.512111	0.529161	0.511141	0.503951	0.541611	0.530191		0.527561	0.566281	0.545071	0.513171	0.513401	0.443151		0.494121	0.496711	0.520531	0.424391	0.467651	0.530251
	22.25	0.530421	0.516901	0.552691	0.518561	0.538781	0.524661		0.535831	0.570221	0.566321	0.518411	0.513361	0.440431		0.544231	0.521111	0.533371	0.421761	0.468691	0.491121
	22.5	0.526201	0.535791	0.575451	0.518791	0.532041	0.516001		0.585021	0.571851	0.570281	0.526391	0.532761	0.439671		0.507391	0.577441	0.535611	0.424011	0.473721	0.521341
	22.75	0.548911	0.541401	0.578121	0.544981	0.534941	0.520431		0.533491	0.568731	0.567221	0.531371	0.516011	0.438111		0.526681	0.571441	0.539551	0.424341	0.473751	0.510211
	23	0.526641	0.540351	0.570661	0.525351	0.539501	0.524771		0.561961	0.564931	0.576651	0.536291	0.540261	0.434351		0.599881	0.593881	0.550621	0.429651	0.479151	0.541851
	23.25	0.563571	0.546861	0.577521	0.539011	0.544161	0.515531		0.566221	0.563651	0.577151	0.545191	0.581041	0.445111		0.592391	0.588311	0.546391	0.433621	0.469971	0.544781
	23.5	0.529271	0.555111	0.573681	0.545531	0.559161	0.501941		0.541771	0.561571	0.578541	0.552151	0.577101	0.442851		0.591401	0.588831	0.549081	0.429921	0.470921	0.550081
	23.75	0.535021	0.542211	0.571131	0.556731	0.601991	0.509871		0.548811	0.548081	0.577701	0.557691	0.571811	0.445291		0.589711	0.593401	0.551341	0.439211	0.468781	0.544121
	24	0.542171	0.588471	0.565051	0.572271	0.619051	0.506671		0.563731	0.560501	0.572931	0.565001	0.574641	0.451971		0.601651	0.593011	0.555801	0.446301	0.470981	0.545201
	24.25	0.621321	0.548821	0.564601	0.561611	0.592241	0.515251		0.608861	0.563821	0.579411	0.567291	0.570251	0.451151		0.616711	0.600471	0.606051	0.450521	0.479131	0.540501
	24.5	0.609971	0.548901	0.566801	0.587321	0.622071	0.514191		0.633471	0.559771	0.583581	0.590601	0.569711	0.456371		0.617581	0.598361	0.647171	0.455581	0.480481	0.548021
	24.75	0.625861	0.585001	0.561921	0.565161	0.614311	0.519341		0.611211	0.571491	0.578791	0.576101	0.558481	0.459351		0.604621	0.595651	0.580741	0.460011	0.477801	0.542251
	25	0.619151	0.566051	0.564291	0.571651	0.619921	0.522141		0.641851	0.569181	0.575721	0.586551	0.553751	0.468191		0.620691	0.597921	0.669851	0.475631	0.479821	0.535941
	25.25	0.615081	0.601751	0.545671	0.561001	0.609751	0.525801		0.628711	0.586701	0.573281	0.573621	0.550671	0.458541		0.610111	0.596591	0.661191	0.483831	0.469751	0.534221
	25.5	0.633801	0.645361	0.560631	0.566461	0.612621	0.531221		0.643051	0.590751	0.579011	0.579111	0.546401	0.470401		0.621441	0.596221	0.641741	0.496561	0.480031	0.529331
	25.75	0.624961	0.644711	0.561021	0.631871	0.607481	0.538971		0.631831	0.589921	0.578281	0.576551	0.541291	0.470011		0.623521	0.604851	0.639761	0.500331	0.483071	0.531171
	26	0.632781	0.641221	0.556441	0.643271	0.599021	0.545541		0.625171	0.592031	0.593971	0.577401	0.545881	0.471691		0.608191	0.599081	0.640551	0.502371	0.484411	0.533551
	26.25	0.636231	0.648001	0.559721	0.646621	0.591131	0.539981		0.621111	0.600651	0.595871	0.576531	0.549611	0.479011		0.617201	0.608141	0.638841	0.504321	0.485791	0.537411
	26.5	0.633071	0.640321	0.559221	0.648651	0.589931	0.552331		0.631091	0.606771	0.601611	0.651921	0.542291	0.479211		0.624241	0.607551	0.632471	0.509271	0.489511	0.542981
	26.75	0.630571	0.639981	0.573931	0.647561	0.586691	0.546371		0.608661	0.620151	0.615231	0.623461	0.542311	0.489221		0.621231	0.614081	0.619481	0.505221	0.492821	0.543181
	27	0.627081	0.634911	0.579371	0.651281	0.589831	0.549211		0.618871	0.619841	0.625101	0.631261	0.558061	0.489201		0.627061	0.616321	0.634011	0.503721	0.496731	0.555271
	27.25	0.630401	0.629341	0.594471	0.607201	0.591531	0.551161		0.611641	0.627831	0.617341	0.656461	0.561211	0.505091		0.628001	0.621351	0.622001	0.501091	0.497241	0.558961
	27.5	0.631991	0.630301	0.594781	0.645561	0.599161	0.554361		0.610971	0.628921	0.632811	0.652841	0.566241	0.500511		0.634991	0.633831	0.599361	0.500291	0.502381	0.567591
	27.75	0.627201	0.634141	0.596251	0.646971	0.600511	0.557301		0.608551	0.636391	0.637221	0.644581	0.562171	0.513891		0.641361	0.629871	0.607571	0.508091	0.500781	0.566831
	28	0.624911	0.629371	0.603931	0.644331	0.601261	0.558891		0.622111	0.642801	0.645281	0.638821	0.580501	0.512171		0.639231	0.639701	0.598771	0.517561	0.505421	0.578891
	28.25	0.620551	0.620021	0.600881	0.640401	0.616591	0.561531		0.621251	0.650301	0.641891	0.624531	0.579621	0.528521		0.655391	0.635711	0.604951	0.518441	0.506201	0.586591
	28.5	0.626681	0.622361	0.615911	0.641141	0.616611	0.560591		0.637691	0.655011	0.596851	0.629621	0.577601	0.516631		0.660171	0.662801	0.612311	0.535551	0.504871	0.589461
	28.75	0.631931	0.620441	0.626711	0.631531	0.622051	0.567001		0.655241	0.663921	0.662241	0.622441	0.594451	0.524611		0.669591	0.649871	0.618071	0.548691	0.513671	0.599101
	29	0.637791	0.632931	0.628851	0.631671	0.622941	0.567221		0.631831	0.669781	0.660171	0.615671	0.592601	0.531871		0.685291	0.663601	0.617531	0.550801	0.510961	0.602801
	29.25	0.634471	0.628321	0.630401	0.624741	0.620741	0.571271		0.650291	0.674541	0.666881	0.619881	0.587221	0.527241		0.666491	0.666661	0.618041	0.546841	0.511861	0.591861
	29.5	0.632761	0.621971	0.636191	0.626901	0.632191	0.575801		0.642701	0.674931	0.669501	0.614391	0.600341	0.535511		0.687101	0.665471	0.624671	0.559081	0.519721	0.602261
	29.75	0.648111	0.633761	0.623241	0.620381	0.635371	0.574521		0.654061	0.685651	0.677321	0.616611	0.596191	0.540361		0.689181	0.675711	0.617491	0.550301	0.520621	0.615601
	30	0.638751	0.621591	0.619221	0.616061	0.640621	0.576501		0.651851	0.693151	0.666641	0.616911	0.609081	0.542791		0.692521	0.683771	0.617881	0.555841	0.527741	0.605391
	30.25	0.648341	0.636561	0.629721	0.624051	0.646821	0.577461		0.655581	0.700221	0.680131	0.616431	0.617071	0.548111		0.706341	0.679471	0.622601	0.555851	0.526941	0.604991
	30.5	0.636781	0.633631	0.639551	0.624311	0.641581	0.582131		0.657651	0.694751	0.675041	0.613131	0.611061	0.549831		0.720671	0.683231	0.625911	0.554471	0.530051	0.614041
	30.75	0.640961	0.646641	0.632971	0.615781	0.638411	0.579851		0.646931	0.691711	0.687291	0.616631	0.610491	0.549041		0.714311	0.679151	0.634861	0.562511	0.530801	0.614381
	31	0.654351	0.644491	0.639111	0.622921	0.636961	0.583351		0.664261	0.688891	0.678921	0.617471	0.616221	0.555761		0.718491	0.679271	0.637181	0.563591	0.531331	0.615481
	31.25	0.645711	0.635181	0.642141	0.612081	0.626931	0.583721		0.659821	0.705291	0.683021	0.616491	0.615961	0.568751		0.712531	0.681051	0.630081	0.564721	0.534891	0.620321
	31.5	0.644771	0.647891	0.647731	0.626271	0.645081	0.591891		0.669791	0.695441	0.669171	0.604321	0.622511	0.566981		0.707151	0.683331	0.628791	0.574631	0.536071	0.637531
	31.75	0.651811	0.639141	0.654261	0.610721	0.645911	0.597391		0.653311	0.704381	0.675861	0.617821	0.617011	0.564751		0.714851	0.674681	0.626361	0.580971	0.538441	0.642951
	32	0.661331	0.663391	0.651621	0.625921	0.652221	0.601211		0.670851	0.706441	0.679051	0.620551	0.629391	0.577271		0.711251	0.681881	0.625021	0.589281	0.540331	0.639531
	32.25	0.664111	0.636191	0.646981	0.634211	0.658081	0.605611		0.656911	0.708351	0.676401	0.611091	0.623191	0.578171		0.716741	0.676601	0.646981	0.585791	0.543641	0.641221
	32.5	0.645371	0.649041	0.660171	0.620011	0.651161	0.603411		0.674741	0.699631	0.682061	0.603381	0.620401	0.573651		0.723531	0.678711	0.633631	0.585981	0.543791	0.644141
	32.75	0.653371	0.639481	0.642841	0.615721	0.660381	0.612301		0.666991	0.714871	0.680241	0.618701	0.638431	0.576741		0.708101	0.676141	0.649531	0.588341	0.548501	0.636531
	33	0.639781	0.643711	0.662421	0.624191	0.659421	0.610081		0.672301	0.708041	0.685641	0.623591	0.639471	0.580371		0.711911	0.683581	0.657071	0.589701	0.551001	0.642591
	33.25	0.654521	0.635341	0.657581	0.610851	0.658361	0.612541		0.668791	0.714911	0.689181	0.611121	0.632881	0.586371		0.710121	0.678331	0.638311	0.597741	0.551771	0.638741
	33.5	0.661501	0.638861	0.670701	0.620871	0.653631	0.614201		0.669681	0.713251	0.687711	0.605951	0.634931	0.583601		0.704231	0.690131	0.637841	0.600491	0.554891	0.639131
	33.75	0.644411	0.633621	0.667651	0.617861	0.651311	0.614911		0.666041	0.714771	0.685871	0.621121	0.643981	0.587231		0.703241	0.679311	0.627321	0.597971	0.556271	0.639921
	34	0.648151	0.641111	0.668711	0.617091	0.648311	0.627101		0.664901	0.717381	0.694291	0.621641	0.650811	0.588751		0.698951	0.703291	0.631031	0.601831	0.560181	0.645511
	34.25	0.653121	0.642731	0.654021	0.619671	0.647661	0.626751		0.668101	0.711901	0.697771	0.604441	0.643381	0.586271		0.699701	0.677111	0.634421	0.612461	0.564871	0.643851
	34.5	0.650951	0.640871	0.657971	0.619011	0.649641	0.620221		0.667331	0.718411	0.698101	0.609581	0.651211	0.596751		0.698041	0.671451	0.655921	0.611731	0.560601	0.643581
	34.75	0.678361	0.639771	0.667601	0.613541	0.661131	0.619991		0.667911	0.720881	0.698811	0.608311	0.649871	0.602061		0.704881	0.686711	0.629941	0.615211	0.562151	0.655991
	35	0.652361	0.648811	0.675171	0.615401	0.649541	0.628921		0.668961	0.733201	0.702141	0.608291	0.636231	0.603421		0.706921	0.691631	0.670471	0.615791	0.561151	0.653971
	35.25	0.655591	0.655881	0.669431	0.623781	0.661291	0.633631		0.679571	0.735241	0.707711	0.620521	0.656061	0.612311		0.697671	0.681691	0.636461	0.622041	0.565141	0.654311
	35.5	0.654141	0.640761	0.675641	0.634521	0.657551	0.637181		0.666931	0.726971	0.708541	0.618071	0.656221	0.616031		0.703401	0.687251	0.645661	0.620791	0.572741	0.649821
	35.75	0.651411	0.647751	0.671561	0.628071	0.663911	0.632701		0.672431	0.734231	0.713861	0.613131	0.646661	0.609081		0.707461	0.691991	0.676261	0.625931	0.569581	0.650471
	36	0.651651	0.660481	0.690401	0.633701	0.661801	0.635141		0.682551	0.740401	0.717161	0.604641	0.656101	0.610161		0.710881	0.697781	0.644901	0.630851	0.567021	0.659291
	36.25	0.663611	0.659201	0.688101	0.632311	0.667331	0.641471		0.674661	0.736911	0.722561	0.628741	0.661041	0.619201		0.712581	0.708501	0.699441	0.638381	0.561511	0.651851
	36.5	0.659951	0.669741	0.693761	0.627171	0.682911	0.643691		0.685671	0.741171	0.723821	0.603671	0.661481	0.616761		0.712501	0.696761	0.644831	0.641391	0.562521	0.666991
	36.75	0.664741	0.666311	0.684941	0.641881	0.681201	0.640071		0.678871	0.747761	0.728751	0.631911	0.652301	0.617461		0.726121	0.703631	0.665821	0.640571	0.561031	0.663331
	37	0.676021	0.663381	0.677021	0.647761	0.681091	0.641551		0.673051	0.744901	0.732251	0.614331	0.661291	0.620231		0.733701	0.703161	0.660171	0.651851	0.562601	0.664161
	37.25	0.677191	0.648971	0.688351	0.647551	0.678881	0.638441		0.680411	0.741081	0.733331	0.610371	0.665951	0.628371		0.705711	0.713151	0.691121	0.641791	0.564671	0.654231
	37.5	0.675451	0.657601	0.687941	0.646221	0.684721	0.652351		0.683791	0.745871	0.734371	0.621181	0.663551	0.634991		0.706631	0.709381	0.793241	0.647341	0.565891	0.657251
	37.75	0.666541	0.656341	0.700181	0.648161	0.682411	0.649241		0.693651	0.746071	0.744391	0.628091	0.662831	0.636751		0.717871	0.712891	0.649621	0.644561	0.563911	0.671581
	38	0.677001	0.663321	0.694391	0.656871	0.686391	0.662661		0.697381	0.736171	0.732171	0.640441	0.666171	0.637311		0.729561	0.725361	0.659531	0.655371	0.564001	0.662471
	38.25	0.671111	0.658251	0.703531	0.656711	0.688791	0.660121		0.703911	0.749291	0.741361	0.656221	0.687251	0.649401		0.724651	0.713831	0.661561	0.664031	0.567071	0.678901
	38.5	0.680641	0.662361	0.698001	0.662361	0.694111	0.661281		0.681701	0.754491	0.737611	0.716091	0.682841	0.646601		0.733931	0.727151	0.652431	0.662221	0.562021	0.667191
	38.75	0.673951	0.660021	0.707311	0.652541	0.699741	0.662391		0.698171	0.766801	0.748431	0.636681	0.686001	0.646861		0.729621	0.730211	0.662221	0.661741	0.565211	0.676051
	39	0.677631	0.662171	0.712951	0.651741	0.700001	0.661141		0.700061	0.751911	0.752731	0.641461	0.697111	0.653701		0.735641	0.734621	0.659761	0.676821	0.565571	0.679061
	39.25	0.686491	0.670041	0.713251	0.665821	0.700051	0.663571		0.734051	0.745891	0.748301	0.637401	0.693221	0.655871		0.734381	0.729641	0.667811	0.676381	0.567291	0.681651
	39.5	0.689121	0.667571	0.713191	0.727761	0.702141	0.677061		0.729521	0.781661	0.758151	0.670761	0.693901	0.669451		0.741351	0.735721	0.679421	0.677961	0.568691	0.690661
	39.75	0.680961	0.677071	0.716441	0.644691	0.700881	0.671521		0.774731	0.763591	0.754981	0.651591	0.703041	0.659231		0.739541	0.748981	0.676471	0.680431	0.571441	0.692871
	40	0.689111	0.688921	0.719331	0.660221	0.703991	0.673781		0.722981	0.748421	0.754141	0.648391	0.707971	0.667891		0.732501	0.743121	0.676991	0.673271	0.571681	0.685481
	40.25	0.675781	0.676271	0.725951	0.642821	0.707901	0.683681		0.714161	0.786291	0.762871	0.773421	0.700111	0.666861		0.760381	0.742621	0.772991	0.684141	0.571041	0.704571
	40.5	0.675431	0.793611	0.723491	0.671191	0.711641	0.685981		0.773921	0.770781	0.766541	0.709521	0.705731	0.661411		0.744041	0.744331	0.771671	0.678241	0.573721	0.697811
	40.75	0.669401	0.770601	0.706091	0.691481	0.708191	0.694941		0.807691	0.764091	0.771571	0.718041	0.706401	0.674451		0.739671	0.746861	0.831961	0.700351	0.573381	0.696461
	41	0.668051	0.680781	0.720301	0.664371	0.709441	0.690991		0.715731	0.773641	0.766531	0.670481	0.712221	0.680181		0.746051	0.753821	0.689181	0.684561	0.574671	0.726271
	41.25	0.680291	0.693011	0.730231	0.666011	0.721831	0.690721		0.889491	0.764591	0.769901	0.861901	0.704891	0.678351		0.758001	0.750181	0.773341	0.692421	0.578471	0.711051
	41.5	0.693991	0.739551	0.723791	0.767831	0.708781	0.699961		0.720151	0.780951	0.772451	0.653271	0.733081	0.678631		0.808931	0.753841	0.748331	0.695051	0.578041	0.710731
	41.75	0.767771	0.744891	0.730741	0.679061	0.718131	0.703891		0.735081	0.777271	0.779431	0.672791	0.736391	0.686991		0.752451	0.769181	0.767421	0.691491	0.581811	0.710831
	42	0.697451	0.698481	0.720671	0.678141	0.718631	0.703991		0.740541	0.775531	0.772831	0.734211	0.749901	0.699051		0.748601	0.755461	0.869531	0.707451	0.578591	0.731371
	42.25	0.808561	0.687971	0.728221	0.674401	0.730531	0.705951		0.735381	0.791031	0.780381	0.661961	0.808151	0.694191		0.749011	0.763561	0.715981	0.696241	0.581941	0.705711
	42.5	0.708501	0.691911	0.731981	0.677911	0.727371	0.715151		0.743941	0.777121	0.784801	0.659531	0.725741	0.687981		0.757581	0.757301	0.711101	0.699061	0.586811	0.718081
	42.75	0.755391	0.701551	0.723241	0.683661	0.736181	0.714391		0.729621	0.791391	0.778821	0.664401	0.727991	0.695311		0.760101	0.759321	0.858431	0.705661	0.579511	0.726261
	43	0.851451	0.756381	0.733061	0.820911	0.736761	0.714901		0.743101	0.786101	0.791441	0.675181	0.730951	0.693151		0.764511	0.781561	0.725831	0.721111	0.581481	0.736231
	43.25	0.699301	0.731691	0.729941	0.734921	0.739111	0.717781		0.892761	0.800001	0.790401	0.730441	0.727761	0.704401		0.764781	0.778551	0.730631	0.728061	0.577691	0.754751
	43.5	0.727921	0.802751	0.736821	0.780911	0.734031	0.725601		0.739801	0.796841	0.796531	0.664241	0.730581	0.702801		0.825301	0.780071	0.870631	0.715271	0.584761	0.713851
	43.75	0.696571	0.763661	0.744951	0.774551	0.742891	0.721361		0.736431	0.800431	0.803651	0.706001	0.727491	0.708281		0.919761	0.775021	0.715781	0.723651	0.589061	0.821971
	44	0.693591	0.701731	0.760641	0.696851	0.748621	0.728481		0.739291	0.799581	0.807231	0.782741	0.726941	0.708971		0.820961	0.791421	0.871301	0.717461	0.582621	0.722261
	44.25	0.773391	0.697361	0.816011	0.696351	0.753721	0.734181		0.750501	0.794361	0.800731	0.677631	0.739501	0.713441		0.816491	0.777991	0.828671	0.724331	0.588561	0.734841
	44.5	0.704361	0.708631	0.743801	0.720751	0.763841	0.732361		0.732341	0.803761	0.807001	0.683811	0.734091	0.710371		0.855451	0.777231	0.750751	0.733731	0.584201	0.832941
	44.75	0.725801	0.802041	0.841301	0.815961	0.747311	0.739561		0.750931	0.796731	0.803671	0.678331	0.746121	0.749481		0.800761	0.785191	0.841261	0.792411	0.592831	0.723191
	45	0.716871	0.719741	0.744301	0.851581	0.745701	0.745051		0.745491	0.798641	0.802531	0.834261	0.750721	0.771751		0.781641	0.785681	0.758511	0.722361	0.583471	0.729771
	45.25	0.778791	0.703871	0.747421	0.739081	0.752871	0.761191		0.759191	0.801561	0.807591	0.730651	0.785681	0.734801		0.779171	0.789281	0.800421	0.818161	0.595891	0.729761
	45.5	0.719431	0.714751	0.753421	0.732051	0.837591	0.733801		0.760721	0.793421	0.811231	0.780221	0.775351	0.720811		0.788621	0.791831	0.887581	0.724501	0.594751	0.726321
	45.75	0.755111	0.716501	0.770961	0.716061	0.748041	0.742711		0.771831	0.805141	0.809211	0.758871	0.756691	0.722301		0.785251	0.790311	0.789431	0.735301	0.589091	0.730581
	46	0.770641	0.749921	0.773301	0.718791	0.867411	0.769201		0.759541	0.812041	0.814441	0.752071	0.763891	0.718361		0.788521	0.795871	0.752761	0.730731	0.588541	0.741231
	46.25	0.725931	0.724711	0.775551	0.857321	0.749331	0.738041		0.761611	0.808731	0.812241	0.867941	0.768441	0.739221		0.790391	0.791121	0.779391	0.736981	0.587651	0.728751
	46.5	0.728581	0.882101	0.767391	0.736231	0.855211	0.729151		0.779431	0.814011	0.811391	0.739361	0.769211	0.759541		0.800031	0.802301	0.790081	0.740271	0.596141	0.738051
	46.75	0.762011	0.727741	0.778251	0.764321	0.756361	0.727231		0.777681	0.811281	0.814331	0.727441	0.770821	0.734001		0.799931	0.808051	0.776051	0.735381	0.601191	0.740371
	47	0.739891	0.722831	0.767791	0.768051	0.800851	0.736941		0.776531	0.807861	0.814311	0.777081	0.784611	0.732181		0.819771	0.793211	0.780671	0.750971	0.608771	0.754431
	47.25	0.720331	0.791931	0.779511	0.724741	0.877961	0.733421		0.898861	0.809291	0.819151	0.735541	0.776671	0.730181		0.802891	0.802081	0.794391	0.739491	0.604971	0.744071
	47.5	0.730191	0.879901	0.769251	0.741641	0.755101	0.744421		0.788221	0.815921	0.820281	0.717531	0.827181	0.738011		0.812861	0.806981	0.810531	0.738931	0.599461	0.749571
	47.75	0.769971	0.726621	0.768821	0.885431	0.776731	0.791571		0.775711	0.811041	0.818991	0.749981	0.782791	0.820011		0.817231	0.798571	0.790431	0.746281	0.609771	0.885691

## Sheet: Supp. Fig. 4
Strain		HW84 (ClpC1-FRB, FKBP-eGFP)				HW96 (ClpC1, FKBP-eGFP)				HW96 (ClpC1, FKBP-eGFP)
Rapamycin		-		+		-		+		-		+
	Normalized cell length	Mean	Standard Deviation	Mean	Standard Deviation	Mean	Standard Deviation	Mean	Standard Deviation	Mean	Standard Deviation	Mean	Standard Deviation
	0.01	0.443	0.17896	0.432036	0.182944	0.450598	0.171364	0.407219	0.177434	0.410509	0.168502	0.413635	0.172023
	0.02	0.491173	0.163675	0.484834	0.170338	0.500841	0.159019	0.462962	0.166874	0.454836	0.15964	0.468909	0.164058
	0.03	0.534	0.152807	0.536617	0.162348	0.546859	0.149897	0.512322	0.159128	0.4987	0.152145	0.520833	0.159017
	0.04	0.57025	0.146236	0.585148	0.15463	0.587113	0.144122	0.555634	0.153333	0.541284	0.147002	0.568266	0.151488
	0.05	0.599308	0.141106	0.624298	0.14835	0.620373	0.138392	0.591753	0.15066	0.575041	0.140562	0.605029	0.145906
	0.06	0.622471	0.136903	0.651285	0.143204	0.648461	0.134106	0.622607	0.147656	0.599557	0.135051	0.630803	0.140533
	0.07	0.645493	0.135481	0.666138	0.13777	0.670595	0.130972	0.647459	0.146119	0.616204	0.129813	0.645932	0.133633
	0.08	0.663123	0.131471	0.671493	0.132323	0.687359	0.12734	0.666986	0.142974	0.624784	0.125512	0.652519	0.127243
	0.09	0.675	0.125168	0.671	0.127588	0.702063	0.124225	0.682561	0.14031	0.630133	0.122958	0.652687	0.121659
	0.1	0.683224	0.118351	0.66728	0.122322	0.712941	0.121534	0.696211	0.136819	0.631302	0.122111	0.649757	0.117693
	0.11	0.688681	0.11421	0.661049	0.118318	0.722407	0.11923	0.709107	0.136266	0.629447	0.119916	0.647943	0.115577
	0.12	0.695716	0.11256	0.65372	0.116929	0.72986	0.116791	0.717456	0.133169	0.625191	0.118574	0.644644	0.112357
	0.13	0.701194	0.110447	0.645435	0.115802	0.73576	0.115836	0.723625	0.131195	0.617816	0.115982	0.640466	0.108489
	0.14	0.705815	0.11108	0.640242	0.115195	0.74166	0.115983	0.728881	0.128661	0.611863	0.115987	0.632028	0.106479
	0.15	0.71048	0.110315	0.634659	0.112865	0.745541	0.114857	0.732455	0.125635	0.606763	0.116521	0.624479	0.104387
	0.16	0.71359	0.107843	0.631273	0.1118	0.749303	0.114471	0.738087	0.123292	0.601463	0.112225	0.621296	0.103563
	0.17	0.717	0.107561	0.628407	0.110709	0.753416	0.113987	0.743331	0.122656	0.599837	0.109984	0.618885	0.10528
	0.18	0.718797	0.107378	0.627753	0.110912	0.756554	0.113536	0.745962	0.121852	0.599947	0.111312	0.617906	0.107431
	0.19	0.720689	0.107828	0.628403	0.109915	0.758854	0.113328	0.748731	0.12257	0.599064	0.108118	0.616705	0.109861
	0.2	0.722124	0.106718	0.627523	0.108101	0.761503	0.113743	0.75105	0.122859	0.600803	0.107567	0.616551	0.111652
	0.21	0.725864	0.106787	0.627159	0.107129	0.762851	0.113178	0.753237	0.120775	0.605486	0.109183	0.617563	0.11249
	0.22	0.730147	0.106806	0.626941	0.107106	0.764615	0.113444	0.75549	0.120451	0.607651	0.111027	0.617505	0.11314
	0.23	0.731	0.108123	0.627	0.106536	0.766336	0.113028	0.757666	0.120437	0.610304	0.113774	0.615309	0.114358
	0.24	0.731452	0.107785	0.629384	0.106566	0.767744	0.112747	0.759749	0.119603	0.612243	0.114826	0.614536	0.115344
	0.25	0.733393	0.108015	0.63038	0.107889	0.769977	0.112896	0.761283	0.118551	0.612303	0.11301	0.614191	0.113024
	0.26	0.735324	0.108873	0.631186	0.108215	0.771094	0.11225	0.762186	0.117487	0.61063	0.11149	0.612615	0.110397
	0.27	0.735	0.105991	0.631453	0.10927	0.771693	0.111469	0.763749	0.116693	0.612695	0.108082	0.611892	0.106744
	0.28	0.733842	0.105664	0.630811	0.107378	0.772111	0.111059	0.76541	0.116956	0.6122	0.108329	0.61244	0.103551
	0.29	0.734493	0.107911	0.632014	0.107277	0.772127	0.110676	0.767329	0.118558	0.612208	0.111623	0.61417	0.10193
	0.3	0.736402	0.107547	0.63302	0.106223	0.772619	0.109306	0.768448	0.11783	0.614368	0.113558	0.61713	0.103072
	0.31	0.736344	0.107302	0.634648	0.10541	0.772621	0.108008	0.769007	0.115904	0.614509	0.11415	0.621269	0.104634
	0.32	0.737062	0.107688	0.637187	0.105641	0.773038	0.108706	0.770282	0.115738	0.61384	0.113519	0.624323	0.105411
	0.33	0.738	0.109173	0.636042	0.106586	0.773035	0.108878	0.770985	0.116255	0.615882	0.11335	0.625895	0.105988
	0.34	0.73681	0.10874	0.635096	0.106935	0.774578	0.110098	0.770506	0.116257	0.619686	0.115267	0.626372	0.106315
	0.35	0.736014	0.10847	0.633219	0.106242	0.776091	0.11096	0.77214	0.11645	0.620552	0.116988	0.624575	0.106565
	0.36	0.736004	0.110803	0.634037	0.106478	0.777026	0.110955	0.772761	0.116067	0.622049	0.117395	0.625591	0.107484
	0.37	0.739148	0.111639	0.633554	0.107492	0.777277	0.111851	0.772703	0.114712	0.621505	0.118036	0.626985	0.109089
	0.38	0.740798	0.112678	0.6328	0.109	0.777321	0.112263	0.773861	0.113522	0.62099	0.11949	0.626111	0.11092
	0.39	0.741666	0.113434	0.634548	0.110918	0.777758	0.111381	0.773515	0.113447	0.62428	0.122602	0.627736	0.112591
	0.4	0.742	0.113061	0.637	0.112225	0.777262	0.111288	0.772766	0.113183	0.626162	0.121025	0.627835	0.113733
	0.41	0.740764	0.112242	0.63961	0.113783	0.778024	0.111095	0.77197	0.112394	0.62662	0.117739	0.629294	0.114782
	0.42	0.740731	0.112231	0.639815	0.114199	0.778345	0.111564	0.77198	0.11296	0.626682	0.114968	0.630139	0.114201
	0.43	0.741878	0.113346	0.642364	0.116534	0.777655	0.111372	0.773176	0.113665	0.626394	0.116697	0.632544	0.112931
	0.44	0.741461	0.113953	0.645195	0.11761	0.778043	0.11053	0.774622	0.113657	0.628995	0.118841	0.631003	0.112102
	0.45	0.742243	0.113729	0.645798	0.118095	0.778455	0.110344	0.776417	0.113724	0.630726	0.120805	0.631028	0.114071
	0.46	0.743539	0.113238	0.645492	0.117345	0.779436	0.109774	0.776429	0.114231	0.627772	0.117842	0.631759	0.116285
	0.47	0.746348	0.1128	0.644888	0.117511	0.779818	0.110698	0.775193	0.113964	0.627799	0.114337	0.633266	0.118571
	0.48	0.746446	0.112274	0.647866	0.119063	0.780784	0.111931	0.775394	0.114573	0.633575	0.112907	0.632634	0.117865
	0.49	0.745379	0.114193	0.65	0.118458	0.780911	0.111386	0.775321	0.115241	0.633928	0.111918	0.633309	0.116882
	0.5	0.745481	0.112455	0.650694	0.12	0.780345	0.11097	0.774349	0.115708	0.637276	0.113037	0.635021	0.119352
	0.51	0.746634	0.112841	0.651242	0.119821	0.780387	0.110928	0.775375	0.116033	0.640227	0.109865	0.63502	0.118799
	0.52	0.744657	0.112442	0.650139	0.119669	0.78025	0.110795	0.775793	0.11536	0.643054	0.106858	0.635909	0.116082
	0.53	0.745006	0.112955	0.649791	0.120865	0.78041	0.110942	0.77639	0.115081	0.646487	0.108656	0.635379	0.115444
	0.54	0.746	0.112638	0.649613	0.121613	0.780501	0.110659	0.775105	0.115766	0.647576	0.110495	0.635199	0.115712
	0.55	0.747	0.11215	0.649076	0.121677	0.781128	0.111049	0.774239	0.114341	0.647038	0.10878	0.635652	0.114852
	0.56	0.747865	0.111072	0.647086	0.119872	0.781203	0.11122	0.773621	0.114025	0.644182	0.106961	0.63565	0.114128
	0.57	0.746659	0.110552	0.644	0.117422	0.78077	0.111911	0.773778	0.113803	0.642791	0.106908	0.633808	0.11572
	0.58	0.74506	0.109242	0.641368	0.116178	0.780314	0.111982	0.773518	0.112307	0.638876	0.105694	0.629862	0.115481
	0.59	0.744812	0.110465	0.637575	0.114644	0.778692	0.11067	0.773174	0.11188	0.634627	0.104223	0.627606	0.11427
	0.6	0.743829	0.10991	0.634708	0.11292	0.777733	0.110735	0.772164	0.112102	0.63211	0.104244	0.626735	0.114371
	0.61	0.743867	0.109026	0.634	0.112122	0.777265	0.1111	0.772191	0.11255	0.633299	0.107313	0.624563	0.112979
	0.62	0.743477	0.110485	0.633092	0.109962	0.776935	0.110905	0.771701	0.112011	0.635879	0.108272	0.622448	0.1117
	0.63	0.742928	0.11204	0.632201	0.109071	0.777186	0.11129	0.771086	0.111224	0.637614	0.108975	0.622464	0.110017
	0.64	0.744122	0.111226	0.630175	0.109116	0.777254	0.110926	0.769775	0.11121	0.636793	0.109333	0.620654	0.108897
	0.65	0.743446	0.112446	0.629114	0.107718	0.776229	0.111021	0.768794	0.111624	0.632464	0.107823	0.618106	0.106815
	0.66	0.743682	0.112314	0.628647	0.107515	0.775439	0.111074	0.769022	0.111535	0.628796	0.108439	0.614407	0.106381
	0.67	0.744	0.111514	0.629	0.107633	0.775158	0.11091	0.770471	0.11246	0.628089	0.109368	0.61122	0.106799
	0.68	0.744599	0.111433	0.629359	0.108454	0.774828	0.111278	0.769821	0.112075	0.622437	0.105353	0.612505	0.106671
	0.69	0.745678	0.111911	0.63013	0.11	0.774988	0.111781	0.770279	0.11358	0.619667	0.103621	0.610096	0.105806
	0.7	0.744277	0.112802	0.631266	0.11033	0.774789	0.111298	0.770071	0.114092	0.621098	0.101807	0.608629	0.106561
	0.71	0.743375	0.112996	0.629921	0.109509	0.774966	0.110468	0.769465	0.114164	0.622621	0.104558	0.610531	0.108833
	0.72	0.742186	0.112548	0.629021	0.110647	0.774127	0.109625	0.768824	0.113933	0.621476	0.104441	0.612845	0.112234
	0.73	0.742583	0.114587	0.62739	0.110841	0.773964	0.110061	0.768585	0.114483	0.621035	0.104623	0.611868	0.111995
	0.74	0.741577	0.113063	0.625444	0.109858	0.772705	0.11067	0.768294	0.114142	0.620602	0.10397	0.610149	0.109764
	0.75	0.741248	0.112913	0.62483	0.10752	0.770742	0.110952	0.767437	0.114035	0.620202	0.10507	0.609259	0.11024
	0.76	0.740629	0.113546	0.621555	0.106468	0.7691	0.110781	0.768183	0.114404	0.620244	0.107683	0.609137	0.109939
	0.77	0.73778	0.112833	0.619254	0.10666	0.767737	0.11103	0.765964	0.114498	0.618895	0.107929	0.606387	0.109564
	0.78	0.734522	0.113184	0.61857	0.10673	0.766161	0.111231	0.76549	0.117607	0.619651	0.109234	0.604674	0.109074
	0.79	0.733913	0.114513	0.617	0.107659	0.7641	0.110955	0.763366	0.118837	0.619448	0.108603	0.606515	0.11213
	0.8	0.73452	0.114928	0.617431	0.10721	0.762246	0.11094	0.761314	0.119887	0.616897	0.105958	0.607492	0.113022
	0.81	0.733349	0.115176	0.617576	0.107512	0.758817	0.110728	0.759877	0.120264	0.613954	0.106408	0.606688	0.110945
	0.82	0.730851	0.115234	0.617292	0.105979	0.755915	0.11109	0.756908	0.120793	0.611881	0.105243	0.609437	0.10922
	0.83	0.728627	0.115459	0.61882	0.105679	0.75207	0.111433	0.754887	0.122366	0.610209	0.107438	0.60876	0.109971
	0.84	0.726648	0.116153	0.622565	0.105944	0.747986	0.11321	0.751427	0.122401	0.61477	0.107952	0.610657	0.111127
	0.85	0.720981	0.114091	0.627502	0.107118	0.744158	0.113912	0.747688	0.122581	0.616766	0.110185	0.613618	0.11227
	0.86	0.715	0.113883	0.634444	0.111468	0.738857	0.114381	0.744277	0.123975	0.622017	0.111237	0.619351	0.10956
	0.87	0.71	0.116309	0.640794	0.114786	0.733653	0.115349	0.740036	0.125248	0.626862	0.113436	0.628388	0.111459
	0.88	0.703876	0.116639	0.64712	0.118201	0.727711	0.117096	0.733791	0.12509	0.630445	0.116867	0.637861	0.117469
	0.89	0.698	0.117614	0.653979	0.121048	0.720298	0.11958	0.726824	0.125916	0.637179	0.12062	0.645259	0.118407
	0.9	0.691557	0.118671	0.661571	0.123194	0.710979	0.122177	0.717465	0.126441	0.643039	0.124999	0.648139	0.120854
	0.91	0.683037	0.121587	0.667603	0.127531	0.699325	0.124743	0.706522	0.13002	0.64616	0.127108	0.64973	0.122462
	0.92	0.670524	0.123945	0.669652	0.132705	0.684781	0.128112	0.69346	0.133943	0.645221	0.128503	0.650009	0.124063
	0.93	0.655549	0.126621	0.666678	0.137974	0.668037	0.131378	0.678018	0.138905	0.639227	0.131158	0.647021	0.128245
	0.94	0.639003	0.12987	0.655953	0.142533	0.646548	0.134049	0.659142	0.143309	0.626932	0.137545	0.634322	0.13135
	0.95	0.617112	0.133101	0.635273	0.147199	0.62066	0.137732	0.634065	0.146145	0.606584	0.142836	0.613347	0.133649
	0.96	0.589257	0.135689	0.60554	0.154704	0.589081	0.14116	0.603836	0.148374	0.581155	0.147571	0.580326	0.142484
	0.97	0.553056	0.141493	0.564873	0.162643	0.553909	0.146007	0.566897	0.151061	0.548563	0.154439	0.538473	0.149871
	0.98	0.513856	0.148657	0.514597	0.167658	0.513745	0.153001	0.523458	0.156797	0.507519	0.163109	0.489584	0.15813
	0.99	0.472014	0.158928	0.460243	0.173628	0.468078	0.161396	0.474235	0.166522	0.461713	0.174251	0.439318	0.164737
	1	0.427066	0.174114	0.408916	0.183421	0.418618	0.173765	0.422429	0.179138	0.41838	0.184434	0.389288	0.174239

## Sheet: Supp. Fig. 6
	Data used to render the scatter plot and the correlation line plot is highlighted in light purple
Supp. Fig. 6b		timelapse	flow	time (hours)
	0	1	0.994429	0	Data slice used to calculate Pearson's correlation
	1	1.00468	0.988171	0.101124
	2	1.00936	0.981912	0.202247
	3	1.01504	0.975654	0.303371
	4	1.02192	0.969396	0.404494
	5	1.0288	0.963137	0.505618
	6	1.02906	0.956879	0.606742
	7	1.0286	0.950621	0.707865
	8	1.02761	0.944362	0.808989
	9	1.02568	0.938104	0.910112
	10	1.02374	0.931846	1.01124
	11	1.02056	0.925587	1.11236
	12	1.01707	0.919329	1.21348
	13	1.01288	0.913071	1.31461
	14	1.00663	0.906812	1.41573
	15	1.00038	0.900554	1.51685
	16	0.995149	0.894296	1.61798
	17	0.990341	0.888037	1.7191
	18	0.985633	0.881779	1.82022
	19	0.981442	0.875521	1.92135
	20	0.977251	0.869262	2.02247
	21	0.971117	0.863004	2.1236
	22	0.963756	0.856746	2.22472
	23	0.956405	0.850487	2.32584
	24	0.949178	0.844229	2.42697
	25	0.941951	0.837971	2.52809
	26	0.933523	0.831712	2.62921
	27	0.92397	0.825454	2.73034
	28	0.914417	0.819196	2.83146
	29	0.907471	0.812937	2.93258
	30	0.900612	0.807168	3.03371
	31	0.893616	0.802379	3.13483
	32	0.886429	0.797589	3.23596
	33	0.879243	0.792799	3.33708
	34	0.871571	0.788009	3.4382
	35	0.863827	0.783219	3.53933
	36	0.855511	0.778429	3.64045
	37	0.845995	0.77364	3.74157
	38	0.836479	0.76885	3.8427
	39	0.826996	0.76406	3.94382
	40	0.817522	0.75927	4.04494
	41	0.808295	0.75448	4.14607
	42	0.79991	0.74969	4.24719
	43	0.791525	0.744901	4.34832
	44	0.781962	0.740111	4.44944
	45	0.771838	0.735321	4.55056
	46	0.761909	0.730531	4.65168
	47	0.75329	0.725741	4.75281
	48	0.74467	0.720951	4.85393
	49	0.735637	0.716162	4.95506
	50	0.726306	0.711372	5.05618
	51	0.717033	0.706582	5.1573
	52	0.709537	0.701792	5.25843
	53	0.70204	0.697002	5.35955
	54	0.694289	0.692212	5.46067
	55	0.686265	0.687423	5.5618
	56	0.678242	0.682633	5.66292
	57	0.673294	0.677843	5.76405
	58	0.668558	0.673053	5.86517
	59	0.662026	0.668263	5.96629
	60	0.652648	0.665028	6.06742
	61	0.643271	0.66257	6.16854
	62	0.638996	0.660112	6.26966
	63	0.635702	0.657654	6.37079
	64	0.63067	0.655197	6.47191
	65	0.621387	0.652739	6.57303
	66	0.612105	0.650281	6.67416
	67	0.606426	0.647823	6.77528
	68	0.602001	0.645365	6.8764
	69	0.597501	0.642907	6.97753
	70	0.592688	0.640449	7.07865
	71	0.587875	0.637992	7.17978
	72	0.583971	0.635534	7.2809
	73	0.580566	0.633076	7.38202
	74	0.576833	0.630618	7.48315
	75	0.570035	0.62816	7.58427
	76	0.563237	0.625702	7.68539
	77	0.557652	0.623244	7.78652
	78	0.553067	0.620787	7.88764
	79	0.548482	0.618329	7.98876
	80		0.615871	8.08989
	81		0.613413	8.19101
	82		0.610955	8.29214
	83		0.608497	8.39326
	84		0.606039	8.49438
	85		0.603581	8.59551
	86		0.601124	8.69663
	87		0.598666	8.79775
	88		0.596208	8.89888
	89		0.59375	9

[truncated: 7 more sheets: Supp. Fig. 7, Supp. Fig. 8, Supp. Fig. 9, Supp. Fig. 10, Supp. Fig. 11 , Supp. Fig. 12, Supp. Fig 13]
